# Supplementary material for: Defining fallopian tube‐derived miRNA cancer signatures
Source: Cancer Med. 2019 Sep 10;8(15):6709–16. doi: 10.1002/cam4.2416 (PMC6825987; doi:10.1002/cam4.2416)
Supplement: Supplementary file 1 [file CAM4-8-6709-s001.xlsx]

## Sheet: List of Supplementary Tables
List of Supplementary Tables
Supplementary Table S2	Fallopian tube (FT ) vs. Control (CT)
Supplementary Table S3	Metastasis (M) vs. Control (CT)
Supplementary Table S4	Tumor plasma sample (TS) vs. Control plasma sample (CS)

## Sheet: FT vs CT
Table S2: Fallopian tube (FT ) vs. Control (CT)
Gene Name	Accession #	Class Name	FT vs. CT	P value of: FT vs. CT	t-statistic of: FT vs. CT	Lower 95% CI of: FT vs. CT	Upper 95% CI of: FT vs. CT
mmu-miR-486	MIMAT0003130	Endogenous1	4.05	0.0189799	3.46807	1.32	12.4
mmu-miR-1970	MIMAT0009444	Endogenous1	2.51	0.0283888	2.84211	1.14	5.52
mmu-miR-21	MIMAT0000530	Endogenous1	1.92	0.0291714	2.65895	1.07	3.42
mmu-miR-743a	MIMAT0004238	Endogenous1	2.09	0.0301143	2.70627	1.1	3.99
mmu-miR-495	MIMAT0003456	Endogenous1	1.65	0.0371837	2.49918	1.03	2.66
mmu-miR-432	MIMAT0012771	Endogenous1	-1.83	0.0380219	-2.5686	-3.24	-1.03
mmu-miR-146a	MIMAT0000158	Endogenous1	2.28	0.0460586	2.73926	-1.01	5.27
mmu-miR-7a	MIMAT0000677	Endogenous1	2.15	0.0484676	2.35868	-1	4.65
mmu-miR-1194	MIMAT0005852	Endogenous1	-2.1	0.0485787	-2.668	-4.52	1.03
mmu-miR-34b-3p	MIMAT0004581	Endogenous1	-3.98	0.0573877	-2.38576	-17.65	1.11
mmu-miR-122	MIMAT0000246	Endogenous1	7.47	0.0601159	2.55477	-1.19	66.45
mmu-miR-465b-5p	MIMAT0004871	Endogenous1	2.84	0.0601836	2.24282	-1.1	8.87
mmu-miR-448	MIMAT0001533	Endogenous1	-2.12	0.0647491	-2.43315	-5	1.11
mmu-miR-369-5p	MIMAT0003185	Endogenous1	-1.71	0.0700389	-2.23705	-3.17	1.08
mmu-miR-671-5p	MIMAT0003731	Endogenous1	1.83	0.0711885	2.08742	-1.08	3.63
mmu-miR-204	MIMAT0000237	Endogenous1	-4.49	0.0740397	-2.32797	-26.89	1.34
mmu-miR-363	MIMAT0000708	Endogenous1	2.46	0.0751277	2.04472	-1.15	6.97
mmu-miR-465a-5p	MIMAT0002106	Endogenous1	2.4	0.0760506	2.03917	-1.15	6.63
mmu-miR-292-3p	MIMAT0000370	Endogenous1	2.07	0.0764862	2.22119	-1.12	4.78
mmu-miR-872	MIMAT0004934	Endogenous1	-1.8	0.0772553	-2.26024	-3.7	1.14
mmu-miR-222	MIMAT0000670	Endogenous1	2.5	0.0796098	2.13217	-1.21	7.51
mmu-miR-291a-3p	MIMAT0000368	Endogenous1	-2.39	0.0875749	-2.09027	-7	1.22
mmu-miR-129-5p	MIMAT0000209	Endogenous1	-2.19	0.087793	-2.06057	-5.83	1.21
mmu-miR-125b-3p	MIMAT0004669	Endogenous1	-1.43	0.0913243	-2.09129	-2.29	1.12
mmu-miR-505	MIMAT0003513	Endogenous1	-1.67	0.093785	-1.91059	-3.15	1.13
mmu-miR-367	MIMAT0003181	Endogenous1	-1.9	0.0964627	-1.95683	-4.26	1.18
mmu-miR-465c-5p	MIMAT0004873	Endogenous1	2.11	0.102477	1.84417	-1.23	5.47
mmu-miR-713	MIMAT0003504	Endogenous1	1.72	0.103518	1.84338	-1.17	3.45
mmu-miR-290-3p	MIMAT0004572	Endogenous1	-1.65	0.107086	-1.89113	-3.16	1.16
mmu-miR-450a-3p	MIMAT0004789	Endogenous1	2.14	0.109295	1.81204	-1.26	5.8
mmu-miR-590-3p	MIMAT0004896	Endogenous1	2.13	0.112936	1.83581	-1.29	5.87
mmu-miR-684	MIMAT0003462	Endogenous1	-2.49	0.118647	-1.89782	-9.47	1.53
mmu-miR-369-3p	MIMAT0003186	Endogenous1	-1.71	0.119859	-1.86664	-3.59	1.22
mmu-miR-301a	MIMAT0000379	Endogenous1	-1.99	0.120916	-1.96013	-5.3	1.33
mmu-miR-1892	MIMAT0007871	Endogenous1	-1.77	0.121778	-1.83806	-3.95	1.26
mmu-miR-668	MIMAT0003732	Endogenous1	-1.95	0.121888	-1.86172	-5.31	1.39
mmu-miR-375	MIMAT0000739	Endogenous1	-1.99	0.122203	-1.75002	-5.03	1.27
mmu-miR-1937a+mmu-miR-1937b	MIMAT0009401	Endogenous1	-7.96	0.122215	-1.90467	-163.67	2.58
mmu-miR-3072	MIMAT0014853	Endogenous1	2.65	0.12337	1.722	-1.44	10.12
mmu-miR-1937c	MIMAT0009429	Endogenous1	-5.81	0.12443	-1.85739	-80.76	2.39
mmu-miR-384-5p	MIMAT0004745	Endogenous1	1.62	0.12451	1.77269	-1.2	3.13
mmu-miR-331-5p	MIMAT0004643	Endogenous1	-1.78	0.124514	-1.7165	-3.92	1.24
mmu-miR-34a	MIMAT0000542	Endogenous1	-1.62	0.125783	-1.80337	-3.24	1.23
mmu-miR-342-5p	MIMAT0004653	Endogenous1	2.62	0.126245	1.71103	-1.44	9.9
mmu-miR-1955	MIMAT0009426	Endogenous1	1.3	0.126574	1.85044	-1.14	1.92
mmu-miR-25	MIMAT0000652	Endogenous1	1.64	0.126812	1.81716	-1.23	3.3
mmu-miR-1958	MIMAT0009431	Endogenous1	-1.57	0.12761	-1.69991	-2.93	1.19
mmu-miR-873	MIMAT0004936	Endogenous1	-1.68	0.127676	-1.71765	-3.41	1.21
mmu-let-7f	MIMAT0000525	Endogenous1	2.35	0.128434	1.81361	-1.43	7.88
mmu-miR-99b	MIMAT0000132	Endogenous1	1.84	0.132518	1.84307	-1.36	4.62
mmu-miR-412	MIMAT0001094	Endogenous1	-2.01	0.135456	-1.79554	-5.88	1.46
mmu-miR-291b-3p	MIMAT0003190	Endogenous1	1.91	0.135514	1.72033	-1.32	4.82
mmu-miR-760	MIMAT0003898	Endogenous1	-1.87	0.137086	-1.76461	-4.63	1.33
mmu-miR-1898	MIMAT0007875	Endogenous1	-2.07	0.138475	-1.75808	-6.02	1.4
mmu-miR-98	MIMAT0000545	Endogenous1	2.29	0.139641	1.77762	-1.59	8.37
mmu-miR-1932	MIMAT0009395	Endogenous1	2.43	0.139818	1.64055	-1.48	8.78
mmu-miR-532-5p	MIMAT0002889	Endogenous1	2.91	0.140467	1.78963	-1.8	15.32
mmu-miR-764-5p	MIMAT0003894	Endogenous1	-1.77	0.142154	-1.65049	-4	1.28
mmu-miR-542-5p	MIMAT0003171	Endogenous1	-1.65	0.143292	-1.68092	-3.41	1.26
mmu-miR-224	MIMAT0000671	Endogenous1	-1.67	0.143878	-1.63143	-3.52	1.26
mmu-miR-297b-5p	MIMAT0003480	Endogenous1	1.62	0.148505	1.61012	-1.25	3.27
mmu-miR-1192	MIMAT0005850	Endogenous1	2.25	0.148925	1.60897	-1.46	7.42
mmu-miR-499	MIMAT0003482	Endogenous1	1.79	0.151755	1.60389	-1.32	4.25
mmu-miR-29c	MIMAT0000536	Endogenous1	-3.12	0.153372	-1.72561	-19.44	2
mmu-miR-669e	MIMAT0005853	Endogenous1	-2	0.153827	-1.61142	-5.69	1.43
mmu-miR-677	MIMAT0003451	Endogenous1	1.7	0.153885	1.61348	-1.31	3.79
mmu-miR-1190	MIMAT0005847	Endogenous1	-1.86	0.155681	-1.65224	-4.88	1.41
mmu-miR-323-5p	MIMAT0004638	Endogenous1	-1.76	0.155946	-1.62631	-4.3	1.39
mmu-let-7i	MIMAT0000122	Endogenous1	2.98	0.156027	1.71403	-1.97	17.4
mmu-miR-1941-5p	MIMAT0009405	Endogenous1	-1.81	0.156182	-1.63317	-4.6	1.41
mmu-miR-876-3p	MIMAT0004855	Endogenous1	-1.65	0.156469	-1.58656	-3.5	1.28
mmu-miR-423-3p	MIMAT0003454	Endogenous1	-1.74	0.156788	-1.71217	-4.25	1.41
mmu-miR-30c	MIMAT0000514	Endogenous1	-2.64	0.157118	-1.7039	-12.83	1.84
mmu-miR-18b	MIMAT0004858	Endogenous1	1.6	0.1576	1.56761	-1.27	3.23
mmu-miR-210	MIMAT0000658	Endogenous1	3.01	0.158445	1.71407	-1.98	17.96
mmu-miR-434-3p	MIMAT0001422	Endogenous1	-1.68	0.158532	-1.66195	-4.02	1.42
mmu-miR-34b-5p	MIMAT0000382	Endogenous1	-2.91	0.163674	-1.59665	-16.23	1.92
mmu-miR-181b+mmu-miR-181d	MIMAT0000673	Endogenous1	-1.45	0.165007	-1.65205	-2.71	1.29
mmu-miR-711	MIMAT0003501	Endogenous1	1.85	0.165021	1.5884	-1.46	4.98
mmu-miR-325	MIMAT0004640	Endogenous1	1.74	0.166615	1.65405	-1.46	4.43
mmu-miR-291b-5p	MIMAT0003189	Endogenous1	1.54	0.167694	1.58458	-1.31	3.09
mmu-miR-194	MIMAT0000224	Endogenous1	-1.38	0.169069	-1.57001	-2.33	1.23
mmu-miR-2861	MIMAT0013803	Endogenous1	-1.65	0.169341	-1.54794	-3.62	1.34
mmu-miR-297b-3p	MIMAT0004827	Endogenous1	2.4	0.169373	1.51053	-1.64	9.49
mmu-miR-125a-5p	MIMAT0000135	Endogenous1	-1.78	0.169433	-1.64525	-4.68	1.48
mmu-miR-346	MIMAT0000597	Endogenous1	-1.54	0.169501	-1.5153	-3.03	1.27
mmu-miR-450b-5p	MIMAT0003511	Endogenous1	2.25	0.169736	1.5467	-1.6	8.11
mmu-miR-1956	MIMAT0009428	Endogenous1	-1.57	0.169913	-1.54151	-3.2	1.3
mmu-let-7e	MIMAT0000524	Endogenous1	1.96	0.170711	1.64825	-1.58	6.09
mmu-miR-874	MIMAT0004853	Endogenous1	1.94	0.17216	1.49944	-1.47	5.54
mmu-miR-693-5p	MIMAT0003472	Endogenous1	1.62	0.173216	1.51671	-1.35	3.55
mmu-miR-871	MIMAT0004841	Endogenous1	-1.89	0.174866	-1.53116	-5.2	1.46
mmu-miR-214	MIMAT0000661	Endogenous1	-1.74	0.17578	-1.53982	-4.4	1.45
mmu-miR-1957	MIMAT0009430	Endogenous1	-1.64	0.177268	-1.50849	-3.67	1.36
mmu-miR-218	MIMAT0000663	Endogenous1	-2.22	0.178616	-1.6212	-8.68	1.76
mmu-miR-434-5p	MIMAT0001421	Endogenous1	-1.57	0.179227	-1.51179	-3.25	1.32
mmu-miR-467e	MIMAT0005293	Endogenous1	-1.86	0.182626	-1.57381	-5.57	1.61
mmu-miR-421	MIMAT0004869	Endogenous1	-1.47	0.183869	-1.45607	-2.75	1.27
mmu-miR-182	MIMAT0000211	Endogenous1	1.57	0.184168	1.49949	-1.33	3.25
mmu-miR-10a	MIMAT0000648	Endogenous1	2.42	0.186139	1.57736	-1.96	11.43
mmu-miR-29b	MIMAT0000127	Endogenous1	-3.43	0.187485	-1.57267	-30.14	2.57
mmu-miR-695	MIMAT0003481	Endogenous1	-1.88	0.187712	-1.46586	-5.38	1.52
mmu-miR-153	MIMAT0000163	Endogenous1	-1.89	0.188294	-1.47861	-5.38	1.51
mmu-miR-682	MIMAT0003459	Endogenous1	-2.01	0.191729	-1.50875	-6.62	1.64
mmu-miR-504	MIMAT0004889	Endogenous1	2.47	0.191955	1.44269	-1.78	10.84
mmu-miR-1893	MIMAT0007879	Endogenous1	-1.52	0.192305	-1.43047	-3.04	1.31
mmu-miR-302b	MIMAT0003374	Endogenous1	1.82	0.197513	1.52167	-1.64	5.42
mmu-miR-1981	MIMAT0009458	Endogenous1	1.49	0.201203	1.39693	-1.32	2.92
mmu-miR-449c	MIMAT0003460	Endogenous1	1.44	0.203095	1.44059	-1.33	2.76
mmu-miR-335-5p	MIMAT0000766	Endogenous1	-1.43	0.205102	-1.41126	-2.67	1.3
mmu-miR-322	MIMAT0000548	Endogenous1	-2.3	0.205574	-1.49783	-10.74	2.03
mmu-miR-1900	MIMAT0007870	Endogenous1	1.21	0.207977	1.41378	-1.17	1.7
mmu-miR-1966	MIMAT0009439	Endogenous1	1.25	0.211337	1.48158	-1.22	1.9
mmu-miR-126-3p	MIMAT0000138	Endogenous1	2.25	0.211597	1.46572	-2.06	10.42
mmu-miR-1965	MIMAT0009438	Endogenous1	1.24	0.2117	1.38444	-1.18	1.83
mmu-miR-199a-3p	MIMAT0000230	Endogenous1	-1.9	0.212131	-1.4256	-6.01	1.67
mmu-miR-488	MIMAT0003450	Endogenous1	1.68	0.213127	1.35353	-1.47	4.14
mmu-miR-1198	MIMAT0005859	Endogenous1	1.99	0.214307	1.44445	-1.89	7.49
mmu-miR-10b	MIMAT0000208	Endogenous1	1.86	0.214518	1.44872	-1.77	6.15
mmu-miR-22	MIMAT0000531	Endogenous1	2.08	0.214569	1.44932	-1.96	8.51
mmu-miR-208b	MIMAT0004939	Endogenous1	1.57	0.214746	1.4263	-1.53	3.78
mmu-miR-425	MIMAT0004750	Endogenous1	-1.29	0.216616	-1.34684	-2.01	1.21
mmu-miR-99a	MIMAT0000131	Endogenous1	1.72	0.218051	1.40901	-1.69	5.01
mmu-miR-1224	MIMAT0005460	Endogenous1	3	0.218095	1.45348	-2.72	24.53
mmu-miR-491	MIMAT0003486	Endogenous1	-1.64	0.219299	-1.33586	-3.94	1.46
mmu-miR-148b	MIMAT0000580	Endogenous1	-1.68	0.221287	-1.3843	-4.38	1.56
mmu-miR-335-3p	MIMAT0004704	Endogenous1	-1.51	0.221777	-1.34787	-3.21	1.4
mmu-miR-698	MIMAT0003488	Endogenous1	2.26	0.222622	1.32247	-1.9	9.69
mmu-miR-7b	MIMAT0000678	Endogenous1	-1.48	0.226886	-1.31348	-3.01	1.37
mmu-miR-431	MIMAT0001418	Endogenous1	-1.51	0.228635	-1.3195	-3.27	1.43
mmu-miR-2134	MIMAT0011210	Endogenous1	3	0.229091	1.39757	-2.96	26.72
mmu-miR-378	MIMAT0003151	Endogenous1	1.82	0.231194	1.38202	-1.83	6.1
mmu-miR-453	MIMAT0004870	Endogenous1	1.68	0.232228	1.32665	-1.55	4.34
mmu-miR-323-3p	MIMAT0000551	Endogenous1	-1.56	0.232501	-1.30122	-3.52	1.44
mmu-miR-669g	MIMAT0005832	Endogenous1	-1.84	0.233176	-1.30266	-5.52	1.64
mmu-miR-1901	MIMAT0007880	Endogenous1	-1.55	0.234374	-1.30096	-3.43	1.43
mmu-miR-1954	MIMAT0009425	Endogenous1	1.75	0.235731	1.30402	-1.63	5.01
mmu-miR-683	MIMAT0003461	Endogenous1	-1.56	0.238076	-1.33898	-3.69	1.51
mmu-miR-574-3p	MIMAT0004894	Endogenous1	-1.63	0.241033	-1.2819	-4.17	1.56
mmu-miR-125b-5p	MIMAT0000136	Endogenous1	-1.36	0.243377	-1.34983	-2.57	1.39
mmu-miR-1933-3p	MIMAT0009397	Endogenous1	1.66	0.243397	1.28	-1.58	4.34
mmu-miR-23a	MIMAT0000532	Endogenous1	-1.71	0.243688	-1.32022	-4.83	1.66
mmu-miR-200b	MIMAT0000233	Endogenous1	1.81	0.244103	1.35992	-1.85	6.07
mmu-miR-671-3p	MIMAT0004821	Endogenous1	-1.55	0.244181	-1.32322	-3.88	1.62
mmu-let-7b	MIMAT0000522	Endogenous1	2.2	0.244714	1.3485	-2.31	11.21
mmu-miR-1193	MIMAT0005851	Endogenous1	1.7	0.245715	1.26082	-1.59	4.63
mmu-let-7a	MIMAT0000521	Endogenous1	2.01	0.246237	1.33633	-2.13	8.62
mmu-miR-802	MIMAT0004188	Endogenous1	1.54	0.247104	1.2563	-1.47	3.5
mmu-miR-759	MIMAT0003897	Endogenous1	-1.52	0.24746	-1.2621	-3.45	1.49
mmu-miR-29a	MIMAT0000535	Endogenous1	-1.34	0.247695	-1.32545	-2.47	1.38
mmu-miR-1894-5p	MIMAT0007877	Endogenous1	-1.57	0.248111	-1.25806	-3.66	1.49
mmu-miR-676	MIMAT0003782	Endogenous1	1.75	0.248263	1.32482	-1.84	5.64
mmu-miR-130a	MIMAT0000141	Endogenous1	-1.5	0.248699	-1.31569	-3.52	1.57
mmu-miR-93	MIMAT0000540	Endogenous1	1.41	0.251117	1.27828	-1.41	2.8
mmu-let-7c	MIMAT0000523	Endogenous1	2.08	0.251314	1.3193	-2.25	9.74
mmu-miR-129-3p	MIMAT0000544	Endogenous1	-1.78	0.251917	-1.27446	-5.72	1.8
mmu-miR-186	MIMAT0000215	Endogenous1	-1.63	0.252473	-1.26974	-4.34	1.64
mmu-miR-694	MIMAT0003474	Endogenous1	-1.61	0.252477	-1.26758	-4.22	1.63
mmu-miR-672	MIMAT0003735	Endogenous1	2.32	0.252626	1.30928	-2.56	13.76
mmu-miR-466j	MIMAT0005848	Endogenous1	1.76	0.255135	1.24921	-1.72	5.29
mmu-miR-1933-5p	MIMAT0009396	Endogenous1	1.51	0.257551	1.24174	-1.49	3.38
mmu-miR-879	MIMAT0004842	Endogenous1	-1.64	0.259932	-1.2163	-4.29	1.6
mmu-miR-327	MIMAT0004867	Endogenous1	1.86	0.260771	1.25387	-1.91	6.6
mmu-miR-582-5p	MIMAT0005291	Endogenous1	-1.29	0.261169	-1.21094	-2.13	1.28
mmu-miR-26a	MIMAT0000533	Endogenous1	-1.21	0.263705	-1.26014	-1.83	1.26
mmu-miR-290-5p	MIMAT0000366	Endogenous1	-1.73	0.263793	-1.2506	-5.37	1.79
mmu-miR-2146	MIMAT0011222	Endogenous1	1.53	0.264326	1.22294	-1.53	3.58
mmu-miR-1895	MIMAT0007867	Endogenous1	-1.42	0.266404	-1.19712	-2.83	1.41
mmu-miR-681	MIMAT0003458	Endogenous1	1.65	0.269432	1.24847	-1.85	5.04
mmu-miR-509-5p	MIMAT0004890	Endogenous1	-1.41	0.270293	-1.18774	-2.77	1.4
mmu-miR-468	MIMAT0002109	Endogenous1	-1.43	0.271255	-1.21293	-3.07	1.5
mmu-miR-342-3p	MIMAT0000590	Endogenous1	-1.84	0.272027	-1.23383	-6.6	1.94
mmu-miR-125a-3p	MIMAT0004528	Endogenous1	-1.22	0.272135	-1.18655	-1.81	1.22
mmu-miR-370	MIMAT0001095	Endogenous1	-1.69	0.272348	-1.1806	-4.8	1.69
mmu-miR-293	MIMAT0000371	Endogenous1	1.52	0.274875	1.17561	-1.52	3.49
mmu-miR-337-5p	MIMAT0004644	Endogenous1	-1.63	0.276047	-1.2261	-4.95	1.86
mmu-miR-300	MIMAT0000378	Endogenous1	-1.52	0.276994	-1.19751	-3.71	1.61
mmu-miR-503	MIMAT0003188	Endogenous1	2.04	0.277607	1.16936	-2.07	8.56
mmu-miR-207	MIMAT0000240	Endogenous1	-1.68	0.277927	-1.20406	-5.09	1.8
mmu-miR-127	MIMAT0000139	Endogenous1	2.53	0.279038	1.22753	-3.22	20.59
mmu-miR-666-3p	MIMAT0004823	Endogenous1	-1.48	0.279093	-1.18092	-3.31	1.52
mmu-miR-696	MIMAT0003483	Endogenous1	2.11	0.279294	1.16461	-2.16	9.58
mmu-miR-187	MIMAT0000216	Endogenous1	-1.73	0.284777	-1.15412	-5.29	1.77
mmu-miR-652	MIMAT0003711	Endogenous1	1.73	0.28553	1.20299	-2.05	6.15
mmu-miR-1945	MIMAT0009410	Endogenous1	-1.53	0.287171	-1.15748	-3.73	1.6
mmu-miR-883a-5p	MIMAT0004848	Endogenous1	-1.64	0.290713	-1.13734	-4.55	1.7
mmu-miR-741	MIMAT0004236	Endogenous1	-1.5	0.291342	-1.19881	-3.81	1.7
mmu-miR-2132	MIMAT0011208	Endogenous1	2.47	0.291549	1.19818	-3.29	20.08
mmu-miR-669a	MIMAT0003477	Endogenous1	-1.26	0.294229	-1.13678	-2.07	1.31
mmu-miR-574-5p	MIMAT0004893	Endogenous1	-1.44	0.294384	-1.17749	-3.43	1.65
mmu-miR-18a	MIMAT0000528	Endogenous1	1.67	0.29773	1.1294	-1.82	5.08
mmu-miR-183	MIMAT0000212	Endogenous1	-1.32	0.299707	-1.11938	-2.39	1.37
mmu-miR-708	MIMAT0004828	Endogenous1	-1.45	0.300757	-1.14138	-3.35	1.59
mmu-miR-297a+mmu-miR-466f+mmu-miR-669b	MIMAT0000375	Endogenous1	1.84	0.301503	1.11913	-2.06	6.99
mmu-miR-1944	MIMAT0009409	Endogenous1	2.22	0.303382	1.14895	-3.1	15.26
mmu-miR-381	MIMAT0000746	Endogenous1	-1.56	0.303731	-1.11803	-4.11	1.69
mmu-miR-764-3p	MIMAT0003895	Endogenous1	-1.59	0.305604	-1.10922	-4.43	1.75
mmu-miR-324-5p	MIMAT0000555	Endogenous1	1.43	0.307403	1.09968	-1.5	3.05
mmu-miR-27a	MIMAT0000537	Endogenous1	-1.3	0.30826	-1.11912	-2.4	1.41
mmu-miR-155	MIMAT0000165	Endogenous1	1.32	0.309078	1.08748	-1.38	2.4
mmu-miR-1952	MIMAT0009423	Endogenous1	1.65	0.309854	1.08519	-1.8	4.87
mmu-miR-2145	MIMAT0011221	Endogenous1	-1.66	0.310592	-1.09381	-5.18	1.87
mmu-miR-1959	MIMAT0009432	Endogenous1	-1.3	0.311028	-1.09338	-2.34	1.38
mmu-miR-2182	MIMAT0011286	Endogenous1	1.85	0.311307	1.08076	-2.07	7.06
mmu-miR-2141	MIMAT0011217	Endogenous1	2.71	0.311592	1.14132	-4.16	30.46
mmu-miR-665	MIMAT0003733	Endogenous1	-1.58	0.31239	-1.07869	-4.26	1.72
mmu-miR-466l	MIMAT0005830	Endogenous1	-1.38	0.312508	-1.09235	-2.85	1.49
mmu-miR-770-5p	MIMAT0004822	Endogenous1	-1.43	0.313362	-1.08673	-3.23	1.57
mmu-miR-23b	MIMAT0000125	Endogenous1	-1.66	0.313853	-1.11823	-5.36	1.94
mmu-miR-875-3p	MIMAT0004938	Endogenous1	-1.62	0.314567	-1.08989	-4.79	1.82
mmu-miR-92b	MIMAT0004899	Endogenous1	-1.28	0.316504	-1.07476	-2.21	1.35
mmu-miR-679	MIMAT0003455	Endogenous1	1.71	0.318851	1.06385	-1.93	5.67
mmu-miR-464	MIMAT0002105	Endogenous1	-1.59	0.325222	-1.05576	-4.48	1.78
mmu-miR-466k	MIMAT0005845	Endogenous1	-1.52	0.326128	-1.05642	-4.03	1.74
mmu-miR-15b	MIMAT0000124	Endogenous1	-2.25	0.326313	-1.09699	-17.41	3.45
mmu-miR-302c	MIMAT0003376	Endogenous1	1.71	0.326615	1.06074	-2.02	5.91
mmu-miR-1967	MIMAT0009440	Endogenous1	-1.73	0.328228	-1.07203	-6.47	2.16
mmu-miR-1963	MIMAT0009436	Endogenous1	-1.74	0.328997	-1.07095	-6.61	2.18
mmu-miR-1907	MIMAT0007876	Endogenous1	1.55	0.329332	1.05597	-1.79	4.31
mmu-miR-669i	MIMAT0005840	Endogenous1	-1.51	0.32952	-1.05327	-3.89	1.72
mmu-miR-345-3p	MIMAT0004656	Endogenous1	1.66	0.32975	1.06151	-2.06	5.71
mmu-miR-544	MIMAT0004941	Endogenous1	1.63	0.333498	1.02955	-1.88	4.98
mmu-miR-1947	MIMAT0009413	Endogenous1	1.48	0.336413	1.04304	-1.7	3.75
mmu-miR-653	MIMAT0004943	Endogenous1	1.7	0.338544	1.02339	-2	5.78
mmu-miR-1961	MIMAT0009434	Endogenous1	1.18	0.340427	1.04243	-1.27	1.77
mmu-miR-881	MIMAT0004846	Endogenous1	-1.65	0.343973	-1.02288	-5.47	2.01
mmu-miR-451	MIMAT0001632	Endogenous1	1.8	0.345935	1.01136	-2.3	7.47
mmu-miR-151-5p	MIMAT0004536	Endogenous1	-1.31	0.345976	-1.04478	-2.65	1.56
mmu-miR-324-3p	MIMAT0000556	Endogenous1	1.62	0.347733	0.997503	-1.93	5.07
mmu-miR-882	MIMAT0004847	Endogenous1	-1.44	0.349364	-0.99459	-3.4	1.65
mmu-miR-296-5p	MIMAT0000374	Endogenous1	1.41	0.350713	1.00531	-1.63	3.24
mmu-miR-761	MIMAT0003893	Endogenous1	-1.54	0.351418	-1.0262	-4.55	1.92
mmu-miR-1839-5p	MIMAT0009456	Endogenous1	1.59	0.352645	1.02639	-2.21	5.62
mmu-miR-326	MIMAT0000559	Endogenous1	1.47	0.352835	1.02574	-1.93	4.17
mmu-miR-1939	MIMAT0009403	Endogenous1	1.57	0.355899	0.987838	-1.87	4.58
mmu-miR-338-5p	MIMAT0004647	Endogenous1	-1.67	0.356437	-1.01389	-6.17	2.2
mmu-miR-193	MIMAT0000223	Endogenous1	1.61	0.356978	0.981099	-1.95	5.04
mmu-miR-1938	MIMAT0009402	Endogenous1	1.43	0.357141	1.00063	-1.75	3.59
mmu-miR-374	MIMAT0003727	Endogenous1	-1.26	0.358979	-1.00603	-2.25	1.43
mmu-miR-216b	MIMAT0003729	Endogenous1	1.78	0.359098	0.973516	-2.29	7.27
mmu-miR-350	MIMAT0000605	Endogenous1	-1.7	0.36021	-0.983685	-6.41	2.21
mmu-miR-703	MIMAT0003493	Endogenous1	1.5	0.362226	0.966376	-1.8	4.04
mmu-miR-540-5p	MIMAT0004786	Endogenous1	1.53	0.36539	0.965319	-1.85	4.34
mmu-miR-92a	MIMAT0000539	Endogenous1	1.44	0.368408	0.95603	-1.72	3.58
mmu-miR-221	MIMAT0000669	Endogenous1	-1.33	0.370311	-0.982136	-2.81	1.59
mmu-miR-1897-3p	MIMAT0007865	Endogenous1	1.86	0.370543	0.995193	-3.03	10.47
mmu-miR-30b	MIMAT0000130	Endogenous1	-1.65	0.370821	-0.979234	-6.11	2.25
mmu-miR-133b	MIMAT0000769	Endogenous1	-1.56	0.371206	-0.968041	-5.08	2.09
mmu-miR-883b-5p	MIMAT0004850	Endogenous1	-1.53	0.371344	-0.992317	-5.09	2.16
mmu-miR-152	MIMAT0000162	Endogenous1	-1.57	0.37188	-0.996542	-5.48	2.23
mmu-miR-878-5p	MIMAT0004932	Endogenous1	1.49	0.372347	0.945023	-1.81	4
mmu-miR-687	MIMAT0003466	Endogenous1	1.51	0.375892	0.938401	-1.87	4.26
mmu-miR-670	MIMAT0003736	Endogenous1	-1.47	0.378047	-0.941849	-3.99	1.85
mmu-miR-675-3p	MIMAT0003726	Endogenous1	1.38	0.378418	0.961875	-1.71	3.27
mmu-miR-743b-3p	MIMAT0004840	Endogenous1	1.75	0.383163	0.923573	-2.39	7.3
mmu-miR-485	MIMAT0003128	Endogenous1	-1.46	0.385364	-0.932629	-3.98	1.86
mmu-miR-124	MIMAT0000134	Endogenous1	-1.27	0.388897	-0.91106	-2.38	1.47
mmu-miR-719	MIMAT0003465	Endogenous1	1.59	0.393608	0.904738	-2.11	5.35
mmu-miR-103	MIMAT0000546	Endogenous1	-1.32	0.393771	-0.922107	-2.88	1.65
mmu-miR-718	MIMAT0003514	Endogenous1	1.61	0.398655	0.894291	-2.2	5.72
mmu-miR-126-5p	MIMAT0000137	Endogenous1	-1.41	0.399031	-0.927118	-3.89	1.97
mmu-miR-712	MIMAT0003502	Endogenous1	1.52	0.399121	0.90537	-2.05	4.77
mmu-miR-467b	MIMAT0005448	Endogenous1	1.52	0.39922	0.919384	-2.12	4.89
mmu-miR-135a	MIMAT0000147	Endogenous1	-1.96	0.400518	-0.92926	-14.64	3.81
mmu-miR-188-5p	MIMAT0000217	Endogenous1	1.4	0.400557	0.888535	-1.74	3.39
mmu-miR-1903	MIMAT0007868	Endogenous1	-1.54	0.403782	-0.881826	-4.95	2.08
mmu-miR-669m	MIMAT0009419	Endogenous1	1.71	0.406799	0.877074	-2.48	7.26
mmu-miR-770-3p	MIMAT0003891	Endogenous1	-1.57	0.407575	-0.916348	-6.16	2.5
mmu-miR-302d	MIMAT0003377	Endogenous1	1.56	0.408604	0.873471	-2.14	5.2
mmu-miR-151-3p	MIMAT0000161	Endogenous1	1.3	0.40965	0.898298	-1.63	2.75
mmu-miR-28	MIMAT0000653	Endogenous1	-1.13	0.411542	-0.874153	-1.6	1.25
mmu-miR-199a-5p	MIMAT0000229	Endogenous1	-1.51	0.411942	-0.907263	-5.35	2.34
mmu-miR-654-3p	MIMAT0004898	Endogenous1	-1.35	0.415197	-0.873664	-3.16	1.72
mmu-miR-2135	MIMAT0011211	Endogenous1	1.65	0.415948	0.87098	-2.49	6.81
mmu-miR-148a	MIMAT0000516	Endogenous1	-2.12	0.416508	-0.901981	-21.62	4.79
mmu-miR-490	MIMAT0003780	Endogenous1	-1.41	0.416652	-0.857915	-3.6	1.82
mmu-miR-31	MIMAT0000538	Endogenous1	1.18	0.420916	0.848676	-1.34	1.86
mmu-miR-105	MIMAT0004856	Endogenous1	-1.43	0.421283	-0.860574	-3.97	1.94
mmu-miR-331-3p	MIMAT0000571	Endogenous1	1.3	0.422428	0.855922	-1.62	2.73
mmu-miR-1971	MIMAT0009446	Endogenous1	1.46	0.422526	0.861641	-2.11	4.47
mmu-miR-200c	MIMAT0000657	Endogenous1	1.43	0.429017	0.877499	-2.18	4.47
mmu-miR-590-5p	MIMAT0004895	Endogenous1	-1.39	0.429422	-0.843758	-3.58	1.86
mmu-miR-466f-5p	MIMAT0004881	Endogenous1	1.54	0.429814	0.836198	-2.19	5.16
mmu-miR-702	MIMAT0003492	Endogenous1	1.4	0.434466	0.824932	-1.87	3.66
mmu-miR-3473	MIMAT0015645	Endogenous1	-1.22	0.436281	-0.84481	-2.24	1.5
mmu-miR-487b	MIMAT0003184	Endogenous1	1.4	0.436716	0.818638	-1.9	3.75
mmu-miR-568	MIMAT0004892	Endogenous1	1.57	0.439817	0.815883	-2.36	5.83
mmu-miR-339-3p	MIMAT0004649	Endogenous1	1.41	0.440697	0.811283	-1.93	3.83
mmu-miR-551b	MIMAT0003890	Endogenous1	-1.51	0.443272	-0.812841	-5.25	2.3
mmu-miR-130b	MIMAT0000387	Endogenous1	1.25	0.444728	0.817957	-1.62	2.55
mmu-miR-700	MIMAT0003490	Endogenous1	-1.52	0.445132	-0.809553	-5.41	2.34
mmu-miR-219	MIMAT0000664	Endogenous1	1.54	0.44568	0.804736	-2.31	5.48
mmu-miR-697	MIMAT0003487	Endogenous1	1.42	0.446642	0.821465	-2.11	4.24
mmu-miR-380-3p	MIMAT0000745	Endogenous1	1.74	0.448018	0.798104	-2.98	9.07
mmu-miR-452	MIMAT0001637	Endogenous1	1.47	0.44893	0.801088	-2.13	4.63
mmu-miR-710	MIMAT0003500	Endogenous1	-1.32	0.44982	-0.807908	-3.04	1.75
mmu-miR-181c	MIMAT0000674	Endogenous1	-1.28	0.450814	-0.813918	-2.79	1.7
mmu-miR-496	MIMAT0003738	Endogenous1	1.51	0.451491	0.793222	-2.27	5.17
mmu-miR-2133	MIMAT0011209	Endogenous1	1.62	0.451784	0.801945	-2.7	7.14
mmu-miR-100	MIMAT0000655	Endogenous1	1.26	0.453699	0.82573	-1.74	2.78
mmu-miR-466a-5p+mmu-miR-466e-5p	MIMAT0004759	Endogenous1	1.5	0.454892	0.795144	-2.33	5.28
mmu-miR-494	MIMAT0003182	Endogenous1	1.51	0.455698	0.792307	-2.38	5.46
mmu-miR-1274a	MIMAT0009445	Endogenous1	1.7	0.457759	0.81547	-3.6	10.46
mmu-miR-216a	MIMAT0000662	Endogenous1	-1.44	0.459043	-0.804787	-5.13	2.46
mmu-miR-1983	MIMAT0009455	Endogenous1	1.27	0.460462	0.789768	-1.7	2.74
mmu-miR-3472	MIMAT0015643	Endogenous1	-1.32	0.461625	-0.775411	-3.11	1.78
mmu-miR-2140	MIMAT0011216	Endogenous1	1.91	0.464991	0.802751	-4.94	18.1
mmu-miR-701	MIMAT0003491	Endogenous1	-1.36	0.465253	-0.787257	-3.75	2.02
mmu-miR-423-5p	MIMAT0004825	Endogenous1	-1.5	0.465833	-0.785065	-5.7	2.52
mmu-miR-302a	MIMAT0000380	Endogenous1	1.37	0.466882	0.781619	-2.05	3.83
mmu-miR-465a-3p	MIMAT0004217	Endogenous1	-1.36	0.467427	-0.772261	-3.64	1.96
mmu-miR-883a-3p	MIMAT0004849	Endogenous1	-1.27	0.467923	-0.762408	-2.69	1.66
mmu-miR-433	MIMAT0001420	Endogenous1	-1.25	0.468446	-0.771116	-2.57	1.64
mmu-miR-467a	MIMAT0003409	Endogenous1	-1.39	0.468551	-0.785309	-4.46	2.31
mmu-miR-143	MIMAT0000247	Endogenous1	-1.47	0.470182	-0.791717	-5.63	2.61
mmu-miR-466g	MIMAT0004883	Endogenous1	1.48	0.470994	0.771812	-2.48	5.41
mmu-miR-1951	MIMAT0009422	Endogenous1	1.29	0.471775	0.755286	-1.73	2.88
mmu-miR-1943	MIMAT0009408	Endogenous1	-1.32	0.472483	-0.770685	-3.34	1.91
mmu-miR-667	MIMAT0003734	Endogenous1	1.4	0.472588	0.760383	-2.12	4.17
mmu-miR-541	MIMAT0003170	Endogenous1	-1.27	0.474386	-0.750683	-2.7	1.67
mmu-miR-344	MIMAT0000593	Endogenous1	1.43	0.474737	0.751515	-2.14	4.34
mmu-miR-1940	MIMAT0009404	Endogenous1	-1.26	0.475815	-0.751231	-2.59	1.64
mmu-miR-501-5p	MIMAT0003508	Endogenous1	-1.38	0.480693	-0.741812	-3.84	2.02
mmu-miR-463	MIMAT0004758	Endogenous1	-1.34	0.484498	-0.735211	-3.47	1.92
mmu-miR-142-3p	MIMAT0000155	Endogenous1	1.47	0.484914	0.756143	-2.8	6.07
mmu-miR-33	MIMAT0000667	Endogenous1	-1.29	0.484988	-0.735372	-2.95	1.77
mmu-miR-500	MIMAT0003507	Endogenous1	1.43	0.487102	0.744705	-2.42	4.99
mmu-miR-546	MIMAT0003166	Endogenous1	1.39	0.487166	0.728364	-2.1	4.07
mmu-miR-678	MIMAT0003452	Endogenous1	-1.3	0.487951	-0.750622	-3.48	2.05
mmu-miR-1964	MIMAT0009437	Endogenous1	-1.34	0.488513	-0.734819	-3.6	1.99
mmu-miR-674	MIMAT0003740	Endogenous1	1.36	0.48863	0.756735	-2.27	4.18
mmu-miR-341	MIMAT0000588	Endogenous1	1.5	0.490465	0.723746	-2.5	5.6
mmu-miR-466c-5p	MIMAT0004877	Endogenous1	-1.22	0.491448	-0.721004	-2.38	1.59
mmu-miR-709	MIMAT0003499	Endogenous1	1.5	0.494048	0.732995	-2.77	6.26
mmu-miR-582-3p	MIMAT0005292	Endogenous1	1.32	0.495402	0.73691	-2.14	3.72
mmu-miR-1949	MIMAT0009416	Endogenous1	1.5	0.496018	0.738246	-3.05	6.84
mmu-miR-2183	MIMAT0011287	Endogenous1	1.36	0.497241	0.720455	-2.08	3.83
mmu-miR-1941-3p	MIMAT0009406	Endogenous1	-1.36	0.498929	-0.710766	-3.78	2.04
mmu-miR-1946b	MIMAT0009443	Endogenous1	1.36	0.501718	0.70395	-2.06	3.79
mmu-miR-540-3p	MIMAT0003167	Endogenous1	1.49	0.501771	0.720508	-2.78	6.15
mmu-miR-883b-3p	MIMAT0004851	Endogenous1	1.41	0.50182	0.705279	-2.25	4.49
mmu-miR-877	MIMAT0004861	Endogenous1	-1.32	0.505921	-0.70171	-3.43	1.98
mmu-miR-106b	MIMAT0000386	Endogenous1	-1.32	0.508674	-0.715175	-3.83	2.21
mmu-miR-1931	MIMAT0009394	Endogenous1	1.45	0.50869	0.701456	-2.52	5.31
mmu-miR-201	MIMAT0000234	Endogenous1	-1.29	0.510507	-0.691036	-3.07	1.85
mmu-miR-295	MIMAT0000373	Endogenous1	-1.24	0.512756	-0.684934	-2.62	1.7
mmu-miR-32	MIMAT0000654	Endogenous1	-1.29	0.513342	-0.690091	-3.19	1.92
mmu-miR-547	MIMAT0003173	Endogenous1	1.43	0.515119	0.683771	-2.42	4.96
mmu-miR-704	MIMAT0003494	Endogenous1	1.33	0.516033	0.681736	-2.02	3.56
mmu-miR-689	MIMAT0003468	Endogenous1	1.37	0.519036	0.681436	-2.28	4.29
mmu-miR-181a	MIMAT0000210	Endogenous1	1.38	0.519472	0.693828	-2.63	5.01
mmu-miR-483	MIMAT0004782	Endogenous1	-1.28	0.519705	-0.679472	-3.16	1.92
mmu-miR-149	MIMAT0000159	Endogenous1	-1.4	0.520321	-0.69463	-5.3	2.72
mmu-miR-351	MIMAT0000609	Endogenous1	1.73	0.520607	0.697036	-5.1	15.2
mmu-miR-1186	MIMAT0005836	Endogenous1	1.23	0.526698	0.668678	-1.74	2.65
mmu-miR-133a	MIMAT0000145	Endogenous1	-1.29	0.526739	-0.681196	-3.61	2.18
mmu-miR-1199	MIMAT0005860	Endogenous1	1.65	0.526979	0.661714	-3.6	9.75
mmu-miR-686	MIMAT0003464	Endogenous1	1.39	0.527471	0.671046	-2.54	4.92
mmu-miR-1	MIMAT0000123	Endogenous1	1.24	0.52809	0.671025	-1.83	2.81
mmu-let-7d	MIMAT0000383	Endogenous1	1.28	0.528527	0.678463	-2.13	3.49
mmu-miR-664	MIMAT0012774	Endogenous1	1.46	0.531239	0.655594	-2.66	5.64
mmu-miR-467h+mmu-miR-669d+mmu-miR-669l	MIMAT0005855	Endogenous1	-1.24	0.533501	-0.657018	-2.73	1.78
mmu-miR-3474	MIMAT0015646	Endogenous1	-1.35	0.534337	-0.649373	-3.97	2.19
mmu-miR-743b-5p	MIMAT0004839	Endogenous1	1.37	0.534377	0.651773	-2.3	4.34
mmu-miR-1905	MIMAT0007866	Endogenous1	1.32	0.535193	0.653317	-2.15	3.75
mmu-miR-345-5p	MIMAT0000595	Endogenous1	1.2	0.536826	0.648012	-1.63	2.35
mmu-miR-337-3p	MIMAT0000578	Endogenous1	-1.29	0.539781	-0.642687	-3.34	1.99
mmu-miR-429	MIMAT0001537	Endogenous1	1.12	0.54027	0.65016	-1.4	1.76
mmu-miR-361	MIMAT0000704	Endogenous1	1.16	0.543441	0.635879	-1.51	2.05
mmu-miR-715	MIMAT0003506	Endogenous1	1.3	0.543965	0.633749	-2.06	3.5
mmu-miR-24	MIMAT0000219	Endogenous1	-1.25	0.548126	-0.633474	-2.96	1.89
mmu-miR-15a	MIMAT0000526	Endogenous1	1.15	0.548647	0.641458	-1.5	1.98
mmu-miR-450a-5p	MIMAT0001546	Endogenous1	-1.27	0.549165	-0.65146	-3.48	2.17
mmu-miR-466h	MIMAT0004884	Endogenous1	1.41	0.55098	0.641912	-3.14	6.26
mmu-miR-1946a	MIMAT0009412	Endogenous1	-1.29	0.551264	-0.647585	-3.79	2.29
mmu-miR-455	MIMAT0003742	Endogenous1	-1.3	0.55143	-0.64053	-4.02	2.39
mmu-miR-675-5p	MIMAT0003725	Endogenous1	-1.32	0.551778	-0.638059	-4.45	2.55
mmu-miR-1950	MIMAT0009417	Endogenous1	1.5	0.554044	0.617631	-3.14	7.04
mmu-miR-767	MIMAT0012773	Endogenous1	-1.24	0.557862	-0.623099	-3.07	1.98
mmu-miR-3099	MIMAT0014816	Endogenous1	1.35	0.558349	0.61088	-2.39	4.39
mmu-miR-467g	MIMAT0005854	Endogenous1	-1.25	0.56028	-0.613143	-3.06	1.96
mmu-miR-493	MIMAT0004888	Endogenous1	-1.25	0.561533	-0.610772	-3.03	1.95
mmu-miR-132	MIMAT0000144	Endogenous1	1.25	0.56189	0.619917	-2	3.12
mmu-miR-1936	MIMAT0009400	Endogenous1	1.35	0.562195	0.621835	-2.86	5.25
mmu-miR-362-5p	MIMAT0000706	Endogenous1	1.39	0.562464	0.628024	-3.11	6.03
mmu-miR-154	MIMAT0000164	Endogenous1	-1.35	0.567885	-0.614973	-5.13	2.84
mmu-miR-294	MIMAT0000372	Endogenous1	1.24	0.571752	0.596954	-1.96	3.02
mmu-miR-19a	MIMAT0000651	Endogenous1	-1.31	0.571942	-0.607681	-4.46	2.61
mmu-miR-466d-3p	MIMAT0004931	Endogenous1	-1.18	0.574154	-0.585854	-2.32	1.66
mmu-miR-720	MIMAT0003484	Endogenous1	-1.48	0.574304	-0.600914	-9.14	4.16
mmu-miR-409-3p	MIMAT0001090	Endogenous1	1.37	0.575194	0.587858	-2.72	5.13
mmu-miR-376a	MIMAT0000740	Endogenous1	1.33	0.575303	0.594199	-2.6	4.63
mmu-miR-1896	MIMAT0007873	Endogenous1	1.16	0.579564	0.584414	-1.61	2.16
mmu-miR-666-5p	MIMAT0003737	Endogenous1	1.35	0.582871	0.573434	-2.57	4.71
mmu-miR-2138	MIMAT0011214	Endogenous1	-1.2	0.585951	-0.577902	-2.65	1.85
mmu-miR-147	MIMAT0004857	Endogenous1	1.39	0.588794	0.566984	-2.98	5.77
mmu-miR-190	MIMAT0000220	Endogenous1	-1.19	0.59152	-0.560735	-2.43	1.73
mmu-miR-340-3p	MIMAT0000586	Endogenous1	1.11	0.592133	0.55831	-1.4	1.72
mmu-miR-669j	MIMAT0005838	Endogenous1	-1.34	0.592846	-0.556902	-4.67	2.6
mmu-miR-107	MIMAT0000647	Endogenous1	-1.11	0.597022	-0.550506	-1.75	1.42
mmu-miR-1197	MIMAT0005858	Endogenous1	-1.25	0.597184	-0.552296	-3.23	2.07
mmu-miR-489	MIMAT0003112	Endogenous1	1.41	0.601589	0.547217	-3.33	6.65
mmu-miR-298	MIMAT0000376	Endogenous1	1.31	0.601876	0.559404	-2.88	4.9
mmu-miR-542-3p	MIMAT0003172	Endogenous1	-1.23	0.603398	-0.54322	-3.08	2.02
mmu-miR-190b	MIMAT0004852	Endogenous1	1.14	0.603458	0.540755	-1.56	2.03
mmu-miR-292-5p	MIMAT0000369	Endogenous1	1.31	0.604096	0.540409	-2.49	4.27
mmu-miR-3475	MIMAT0015219	Endogenous1	-1.3	0.604141	-0.542105	-4.14	2.44
mmu-miR-376b	MIMAT0001092	Endogenous1	1.21	0.604672	0.550834	-2.03	2.99
mmu-miR-680	MIMAT0003457	Endogenous1	1.26	0.605892	0.539746	-2.17	3.42
mmu-let-7g	MIMAT0000121	Endogenous1	1.25	0.616482	0.5397	-2.49	3.87
mmu-miR-188-3p	MIMAT0004541	Endogenous1	1.15	0.619069	0.517921	-1.66	2.2
mmu-miR-144	MIMAT0000156	Endogenous1	1.31	0.621876	0.513983	-2.68	4.62
mmu-miR-196a	MIMAT0000518	Endogenous1	1.45	0.625407	0.518208	-4.35	9.13
mmu-miR-1929	MIMAT0009392	Endogenous1	-1.3	0.626892	-0.509232	-4.5	2.68
mmu-miR-328	MIMAT0000565	Endogenous1	1.19	0.627741	0.510758	-1.95	2.77
mmu-miR-343	MIMAT0004868	Endogenous1	1.31	0.63007	0.501378	-2.71	4.63
mmu-miR-1982	MIMAT0009460	Endogenous1	1.31	0.630362	0.504883	-2.81	4.81
mmu-miR-382	MIMAT0000747	Endogenous1	1.28	0.637897	0.50394	-3.01	4.92
mmu-miR-384-3p	MIMAT0001076	Endogenous1	-1.3	0.64719	-0.485001	-5.15	3.06
mmu-miR-409-5p	MIMAT0004746	Endogenous1	1.2	0.649967	0.471383	-2.05	2.92
mmu-miR-1839-3p	MIMAT0009457	Endogenous1	1.25	0.651096	0.477363	-2.63	4.1
mmu-miR-208a	MIMAT0000520	Endogenous1	1.09	0.652224	0.469309	-1.42	1.7
mmu-miR-707	MIMAT0003497	Endogenous1	1.31	0.658546	0.45905	-3.02	5.15
mmu-miR-376c	MIMAT0003183	Endogenous1	-1.07	0.658982	-0.460851	-1.54	1.34
mmu-miR-2136	MIMAT0011212	Endogenous1	1.23	0.661255	0.46884	-2.74	4.13
mmu-miR-1968	MIMAT0009441	Endogenous1	1.1	0.661376	0.454989	-1.49	1.8
mmu-miR-296-3p	MIMAT0004576	Endogenous1	1.23	0.664017	0.459862	-2.57	3.89
mmu-miR-1934	MIMAT0009398	Endogenous1	1.18	0.664787	0.457821	-2.16	3.02
mmu-miR-1186b	MIMAT0015644	Endogenous1	-1.1	0.665164	-0.449789	-1.79	1.49
mmu-miR-9	MIMAT0000142	Endogenous1	1.32	0.673621	0.437692	-3.38	5.88
mmu-miR-3470a+mmu-miR-3470b	MIMAT0015640	Endogenous1	-1.13	0.681146	-0.427225	-2.2	1.73
mmu-miR-320	MIMAT0000666	Endogenous1	-1.17	0.682997	-0.429029	-3.02	2.2
mmu-miR-467d	MIMAT0004886	Endogenous1	1.25	0.686312	0.423298	-2.92	4.57
mmu-miR-449b	MIMAT0005447	Endogenous1	1.19	0.689126	0.419671	-2.28	3.21
mmu-miR-329	MIMAT0000567	Endogenous1	1.09	0.690422	0.413046	-1.52	1.81
mmu-miR-467f	MIMAT0005846	Endogenous1	1.17	0.692845	0.417313	-2.29	3.17
mmu-miR-212	MIMAT0000659	Endogenous1	-1.2	0.693466	-0.409189	-3.38	2.36
mmu-miR-16	MIMAT0000527	Endogenous1	1.14	0.695974	0.41487	-2.11	2.75
mmu-miR-875-5p	MIMAT0004937	Endogenous1	-1.14	0.696365	-0.410379	-2.63	2.01
mmu-miR-299	MIMAT0004577	Endogenous1	1.25	0.701283	0.397682	-3.01	4.7
mmu-miR-2137	MIMAT0011213	Endogenous1	-1.22	0.703477	-0.403785	-4.69	3.17
mmu-miR-1948	MIMAT0009415	Endogenous1	1.27	0.70466	0.394306	-3.36	5.45
mmu-miR-673-5p	MIMAT0003739	Endogenous1	1.23	0.705328	0.392062	-2.82	4.25
mmu-miR-876-5p	MIMAT0004854	Endogenous1	1.21	0.707673	0.390601	-2.65	3.89
mmu-miR-470	MIMAT0002111	Endogenous1	1.31	0.70814	0.388407	-3.91	6.69
mmu-miR-139-5p	MIMAT0000656	Endogenous1	1.17	0.708443	0.393542	-2.36	3.23
mmu-miR-880	MIMAT0004844	Endogenous1	1.23	0.714156	0.386624	-3.24	4.91
mmu-miR-411	MIMAT0004747	Endogenous1	1.23	0.714809	0.383662	-3.22	4.86
mmu-miR-466i	MIMAT0005834	Endogenous1	1.24	0.716936	0.377603	-3.19	4.86
mmu-miR-688	MIMAT0003467	Endogenous1	-1.14	0.717129	-0.37633	-2.63	2.02
mmu-miR-137	MIMAT0000149	Endogenous1	1.19	0.719024	0.373484	-2.5	3.53
mmu-miR-301b	MIMAT0004186	Endogenous1	1.09	0.720683	0.376475	-1.61	1.9
mmu-miR-30d	MIMAT0000515	Endogenous1	-1.07	0.720885	-0.378714	-1.75	1.53
mmu-miR-878-3p	MIMAT0004933	Endogenous1	1.22	0.722997	0.368102	-2.88	4.25
mmu-miR-211	MIMAT0000668	Endogenous1	1.24	0.723017	0.375502	-4.03	6.24
mmu-miR-192	MIMAT0000517	Endogenous1	1.09	0.725965	0.36328	-1.65	1.97
mmu-miR-763	MIMAT0003896	Endogenous1	1.16	0.727901	0.36037	-2.32	3.14
mmu-miR-804	MIMAT0004210	Endogenous1	1.27	0.729647	0.368952	-4.8	7.77
mmu-miR-2139	MIMAT0011215	Endogenous1	-1.13	0.732786	-0.354168	-2.62	2.04
mmu-miR-744	MIMAT0004187	Endogenous1	-1.19	0.734807	-0.351596	-3.73	2.65
mmu-miR-1894-3p	MIMAT0007878	Endogenous1	-1.15	0.735755	-0.349882	-2.97	2.24
mmu-miR-758	MIMAT0003889	Endogenous1	1.26	0.735912	0.349275	-3.72	5.86
mmu-miR-365	MIMAT0000711	Endogenous1	1.12	0.738982	0.35456	-2.23	2.83
mmu-miR-30a	MIMAT0000128	Endogenous1	1.1	0.740733	0.350475	-1.97	2.4
mmu-miR-139-3p	MIMAT0004662	Endogenous1	1.19	0.741933	0.345948	-3.06	4.34
mmu-miR-340-5p	MIMAT0004651	Endogenous1	-1.05	0.745466	-0.336154	-1.47	1.34
mmu-miR-742	MIMAT0004237	Endogenous1	-1.14	0.745473	-0.339638	-2.85	2.21
mmu-miR-1962	MIMAT0009435	Endogenous1	-1.11	0.747877	-0.339876	-2.65	2.14
mmu-miR-1960	MIMAT0009433	Endogenous1	1.06	0.749295	0.336632	-1.45	1.63
mmu-miR-484	MIMAT0003127	Endogenous1	1.09	0.75043	0.335248	-1.75	2.07
mmu-miR-1927	MIMAT0009390	Endogenous1	1.07	0.759375	0.322151	-1.66	1.91
mmu-miR-223	MIMAT0000665	Endogenous1	-1.11	0.763363	-0.314743	-2.53	2.05
mmu-miR-145	MIMAT0000157	Endogenous1	-1.14	0.764076	-0.310695	-3.21	2.45
mmu-miR-200a	MIMAT0000519	Endogenous1	1.1	0.764568	0.319695	-2.09	2.53
mmu-miR-140	MIMAT0000151	Endogenous1	1.12	0.765101	0.316451	-2.35	2.93
mmu-miR-599	MIMAT0012772	Endogenous1	1.2	0.767005	0.30839	-3.52	5.07
mmu-miR-669o	MIMAT0009421	Endogenous1	-1.08	0.76893	-0.304105	-1.9	1.64
mmu-miR-27b	MIMAT0000126	Endogenous1	1.14	0.77054	0.307746	-2.69	3.52
mmu-miR-138	MIMAT0000150	Endogenous1	1.1	0.77604	0.296645	-1.94	2.33
mmu-miR-1930	MIMAT0009393	Endogenous1	1.09	0.778574	0.292298	-1.94	2.32
mmu-miR-136	MIMAT0000148	Endogenous1	-1.14	0.778756	-0.293804	-3.29	2.55
mmu-miR-669f	MIMAT0005839	Endogenous1	-1.17	0.781326	-0.290061	-4.23	3.12
mmu-miR-615-3p	MIMAT0003783	Endogenous1	-1.11	0.785089	-0.289265	-3.17	2.55
mmu-miR-1899	MIMAT0007869	Endogenous1	1.15	0.785121	0.287081	-3.05	4.03
mmu-miR-1953	MIMAT0009424	Endogenous1	1.15	0.786147	0.287744	-3.36	4.45
mmu-miR-1969	MIMAT0009442	Endogenous1	1.13	0.786664	0.285084	-2.71	3.48
mmu-miR-1188	MIMAT0005843	Endogenous1	-1.13	0.78955	-0.280163	-3.33	2.63
mmu-miR-362-3p	MIMAT0004684	Endogenous1	-1.1	0.790646	-0.275727	-2.47	2.05
mmu-miR-19b	MIMAT0000513	Endogenous1	-1.12	0.790931	-0.279917	-3.52	2.8
mmu-miR-471	MIMAT0002112	Endogenous1	1.19	0.792852	0.272571	-3.8	5.39
mmu-miR-20a+mmu-miR-20b	MIMAT0000529	Endogenous1	-1.07	0.796536	-0.270289	-2.08	1.81
mmu-miR-469	MIMAT0002110	Endogenous1	1.1	0.798123	0.26647	-2.23	2.71
mmu-miR-449a	MIMAT0001542	Endogenous1	1.08	0.799725	0.266219	-1.96	2.28
mmu-miR-410	MIMAT0001091	Endogenous1	-1.1	0.801462	-0.265613	-2.9	2.41
mmu-miR-203	MIMAT0000236	Endogenous1	-1.04	0.802959	-0.258075	-1.51	1.39
mmu-miR-693-3p	MIMAT0004189	Endogenous1	1.09	0.803245	0.260408	-2.13	2.56
mmu-miR-146b	MIMAT0003475	Endogenous1	-1.05	0.809202	-0.252153	-1.66	1.51
mmu-miR-191	MIMAT0000221	Endogenous1	-1.08	0.809632	-0.253793	-2.34	2.01
mmu-miR-184	MIMAT0000213	Endogenous1	-1.1	0.811718	-0.246263	-2.72	2.25
mmu-miR-691	MIMAT0003470	Endogenous1	-1.13	0.812444	-0.251832	-4.49	3.5
mmu-miR-592	MIMAT0003730	Endogenous1	1.13	0.812789	0.244781	-2.84	3.62
mmu-miR-297c	MIMAT0004865	Endogenous1	1.14	0.81283	0.246808	-3.16	4.08
mmu-miR-34c	MIMAT0000381	Endogenous1	-1.71	0.813039	-0.244769	-296	101.78
mmu-miR-654-5p	MIMAT0004897	Endogenous1	1.13	0.814196	0.24308	-2.81	3.56
mmu-miR-185	MIMAT0000214	Endogenous1	1.06	0.815447	0.24244	-1.64	1.83
mmu-miR-142-5p	MIMAT0000154	Endogenous1	1.13	0.815507	0.244039	-3.19	4.07
mmu-miR-330	MIMAT0004642	Endogenous1	-1.09	0.815817	-0.243516	-2.8	2.34
mmu-miR-615-5p	MIMAT0004837	Endogenous1	1.12	0.816432	0.240005	-2.81	3.54
mmu-miR-128	MIMAT0000140	Endogenous1	-1.11	0.817931	-0.238021	-3.02	2.47
mmu-miR-383	MIMAT0000748	Endogenous1	-1.13	0.819592	-0.23814	-3.9	3.06
mmu-miR-339-5p	MIMAT0000584	Endogenous1	1.09	0.821336	0.233895	-2.15	2.55
mmu-miR-1904	MIMAT0007874	Endogenous1	-1.09	0.822267	-0.234985	-2.89	2.42
mmu-miR-1906	MIMAT0007872	Endogenous1	-1.07	0.829144	-0.223717	-2.09	1.84
mmu-miR-692	MIMAT0003471	Endogenous1	1.09	0.834999	0.216785	-2.38	2.81
mmu-miR-205	MIMAT0000238	Endogenous1	-1.03	0.83844	-0.210875	-1.48	1.39
mmu-miR-379	MIMAT0000743	Endogenous1	1.09	0.840843	0.208231	-2.53	3.02
mmu-miR-1187	MIMAT0005837	Endogenous1	-1.06	0.845325	-0.203615	-2.23	1.97
mmu-miR-673-3p	MIMAT0004824	Endogenous1	1.07	0.848241	0.199515	-2.06	2.35
mmu-miR-3471	MIMAT0015642	Endogenous1	-1.09	0.850761	-0.199694	-3.58	3.02
mmu-miR-762	MIMAT0003892	Endogenous1	-1.08	0.850826	-0.196581	-3.05	2.6
mmu-miR-532-3p	MIMAT0004781	Endogenous1	-1.05	0.851476	-0.194411	-1.88	1.71
mmu-miR-714	MIMAT0003505	Endogenous1	1.08	0.851763	0.195766	-2.69	3.16
mmu-miR-135b	MIMAT0000612	Endogenous1	-1.06	0.852438	-0.193863	-2.13	1.91
mmu-miR-377	MIMAT0000741	Endogenous1	1.04	0.853118	0.191244	-1.53	1.65
mmu-miR-134	MIMAT0000146	Endogenous1	-1.12	0.857271	-0.189028	-5.09	4.07
mmu-miR-501-3p	MIMAT0003509	Endogenous1	1.11	0.863229	0.178766	-3.56	4.35
mmu-miR-669h-5p	MIMAT0005841	Endogenous1	-1.06	0.877508	-0.160452	-2.59	2.3
mmu-miR-1902	MIMAT0007863	Endogenous1	1.06	0.878709	0.157661	-2.34	2.64
mmu-miR-101b	MIMAT0000616	Endogenous1	-1.04	0.880695	-0.156219	-2.03	1.87
mmu-miR-1196	MIMAT0005857	Endogenous1	1.08	0.880798	0.1589	-3.69	4.32
mmu-miR-466a-3p+mmu-miR-466b-3-3p	MIMAT0002107	Endogenous1	1.03	0.882668	0.153256	-1.62	1.73
mmu-miR-141	MIMAT0000153	Endogenous1	-1.07	0.88359	-0.155154	-3.71	3.23
mmu-miR-511	MIMAT0004940	Endogenous1	-1.06	0.886245	-0.147786	-2.84	2.51
mmu-miR-1928	MIMAT0009391	Endogenous1	-1.05	0.887744	-0.14574	-2.45	2.21
mmu-miR-338-3p	MIMAT0000582	Endogenous1	-1.02	0.888334	-0.146904	-1.56	1.49
mmu-miR-30e	MIMAT0000248	Endogenous1	-1.05	0.890762	-0.146046	-2.44	2.23
mmu-miR-706	MIMAT0003496	Endogenous1	1.09	0.891756	0.143355	-4.78	5.67
mmu-miR-467c	MIMAT0004885	Endogenous1	-1.04	0.897375	-0.134864	-2.31	2.12
mmu-miR-101a	MIMAT0000133	Endogenous1	1.04	0.902071	0.127363	-2.11	2.29
mmu-miR-206	MIMAT0000239	Endogenous1	1.04	0.90315	0.12561	-2.02	2.18
mmu-miR-497	MIMAT0003453	Endogenous1	-1.03	0.904014	-0.127002	-2.03	1.91
mmu-miR-380-5p	MIMAT0000744	Endogenous1	-1.05	0.907347	-0.120343	-2.56	2.34
mmu-miR-193b	MIMAT0004859	Endogenous1	1.03	0.918611	0.107133	-1.79	1.88
mmu-miR-1191	MIMAT0005849	Endogenous1	-1.07	0.926316	-0.0954366	-5.97	5.19
mmu-miR-196b	MIMAT0001081	Endogenous1	1.1	0.933106	0.0884388	-16.33	19.62
mmu-miR-717	MIMAT0003510	Endogenous1	-1.03	0.936522	-0.0821951	-2.5	2.35
mmu-miR-106a+mmu-miR-17	MIMAT0000385	Endogenous1	1.01	0.946593	0.0704993	-1.55	1.59
mmu-miR-202-5p	MIMAT0004546	Endogenous1	1.03	0.948508	0.0672848	-3.08	3.28
mmu-miR-543	MIMAT0003168	Endogenous1	1.06	0.95093	0.063551	-9.64	10.92
mmu-miR-202-3p	MIMAT0000235	Endogenous1	1.03	0.952826	0.0626002	-3.71	3.94
mmu-miR-291a-5p	MIMAT0000367	Endogenous1	-1.03	0.954714	-0.0589175	-3.25	3.08
mmu-miR-217	MIMAT0000679	Endogenous1	-1.03	0.955312	-0.0582317	-2.96	2.81
mmu-miR-539	MIMAT0003169	Endogenous1	-1.02	0.964393	-0.0463268	-2.89	2.78
mmu-miR-26b	MIMAT0000534	Endogenous1	1.02	0.966664	0.0442766	-3.46	3.6
mmu-miR-690	MIMAT0003469	Endogenous1	1.01	0.968246	0.0410822	-2.01	2.06
mmu-miR-220	MIMAT0004863	Endogenous1	1.02	0.975603	0.0319472	-3.81	3.95
mmu-miR-450b-3p	MIMAT0003512	Endogenous1	-1.01	0.976215	-0.0308355	-2.48	2.43
mmu-miR-1306	MIMAT0009411	Endogenous1	1.02	0.978249	0.0285318	-4.16	4.3
mmu-miR-150	MIMAT0000160	Endogenous1	-1.01	0.983159	-0.0218038	-2.58	2.53
mmu-miR-1942	MIMAT0009407	Endogenous1	1.01	0.98431	0.0206053	-2.65	2.69
mmu-miR-195	MIMAT0000225	Endogenous1	1.01	0.986902	0.0172231	-3.61	3.67
mmu-miR-1195	MIMAT0005856	Endogenous1	1.01	0.989801	0.0132544	-3.33	3.38
mmu-miR-466d-5p	MIMAT0004930	Endogenous1	1	0.991771	0.0107198	-2.51	2.53
mmu-miR-1935	MIMAT0009399	Endogenous1	1	0.992947	0.00921966	-1.96	1.97
mmu-miR-509-3p	MIMAT0004891	Endogenous1	-1	0.994195	-0.00757904	-2.58	2.56
mmu-miR-96	MIMAT0000541	Endogenous1	1	0.997546	0.00321769	-2.21	2.21

## Sheet: M vs CT
Table S3: Metastasis (M) vs. Control (CT)
Gene Name	Accession #	Class Name	M vs. CT	P value of: M vs. CT	t-statistic of: M vs. CT	Lower 95% CI of: M vs. CT	Upper 95% CI of: M vs. CT
mmu-miR-29c	MIMAT0000536	Endogenous1	-14.45	4.28e-06	-11.7177	-24.76	-8.43
mmu-miR-22	MIMAT0000531	Endogenous1	4.92	5.08e-06	11.1278	3.51	6.91
mmu-miR-2141	MIMAT0011217	Endogenous1	40.13	1.088e-05	10.7449	17.81	90.43
mmu-miR-93	MIMAT0000540	Endogenous1	3.83	4.415e-05	8.0361	2.58	5.68
mmu-miR-34b-5p	MIMAT0000382	Endogenous1	-21.15	5.458e-05	-8.91535	-48.87	-9.15
mmu-miR-210	MIMAT0000658	Endogenous1	12.13	5.776e-05	10.7421	6.68	22.04
mmu-miR-1983	MIMAT0009455	Endogenous1	7.51	8.406e-05	8.25004	4.13	13.66
mmu-miR-532-5p	MIMAT0002889	Endogenous1	10.48	8.744e-05	8.56152	5.36	20.52
mmu-miR-25	MIMAT0000652	Endogenous1	6.88	0.00010927	8.96107	3.96	11.97
mmu-miR-204	MIMAT0000237	Endogenous1	-100.22	0.00011131	-10.8023	-300.01	-33.48
mmu-miR-143	MIMAT0000247	Endogenous1	-6.05	0.00015203	-8.82611	-10.23	-3.58
mmu-miR-30a	MIMAT0000128	Endogenous1	-2.68	0.00016896	-6.91584	-3.76	-1.91
mmu-miR-29a	MIMAT0000535	Endogenous1	-2.74	0.00018674	-8.18912	-3.76	-2
mmu-miR-34b-3p	MIMAT0004581	Endogenous1	-16.97	0.000215	-6.82902	-45.22	-6.37
mmu-let-7i	MIMAT0000122	Endogenous1	5.8	0.00031997	6.93003	3.12	10.8
mmu-miR-26a	MIMAT0000533	Endogenous1	-1.96	0.00049109	-6.60035	-2.51	-1.53
mmu-miR-675-3p	MIMAT0003726	Endogenous1	3.2	0.00052788	5.75857	1.98	5.15
mmu-miR-135a	MIMAT0000147	Endogenous1	-142.73	0.00053633	-8.42129	-732.57	-27.81
mmu-miR-1839-5p	MIMAT0009456	Endogenous1	2.8	0.00062918	5.97514	1.84	4.27
mmu-miR-2133	MIMAT0011209	Endogenous1	73.93	0.00068818	6.4928	13.46	406.18
mmu-miR-146a	MIMAT0000158	Endogenous1	4.43	0.00071608	7.28517	2.62	7.5
mmu-miR-378	MIMAT0003151	Endogenous1	4.47	0.00083808	6.21854	2.41	8.31
mmu-miR-486	MIMAT0003130	Endogenous1	8.37	0.00097087	6.55818	3.64	19.24
mmu-miR-126-3p	MIMAT0000138	Endogenous1	3.07	0.00100142	5.54604	1.87	5.04
mmu-miR-30b	MIMAT0000130	Endogenous1	-3.31	0.00121473	-5.68643	-5.53	-1.98
mmu-miR-20a+mmu-miR-20b	MIMAT0000529	Endogenous1	4.03	0.00121782	5.79419	2.17	7.48
mmu-miR-290-3p	MIMAT0004572	Endogenous1	-2.19	0.00133913	-4.8745	-3.21	-1.5
mmu-miR-21	MIMAT0000530	Endogenous1	4.59	0.00153505	5.07856	2.2	9.58
mmu-miR-292-3p	MIMAT0000370	Endogenous1	2.59	0.00165533	4.88878	1.64	4.12
mmu-miR-29b	MIMAT0000127	Endogenous1	-13.38	0.00178552	-6.27489	-42.17	-4.25
mmu-miR-129-3p	MIMAT0000544	Endogenous1	-4.26	0.00217871	-4.55901	-9.05	-2.01
mmu-miR-125b-3p	MIMAT0004669	Endogenous1	-2.15	0.00281743	-5.22276	-3.13	-1.47
mmu-miR-1224	MIMAT0005460	Endogenous1	41.91	0.00300654	6.21007	7.89	222.65
mmu-miR-582-3p	MIMAT0005292	Endogenous1	1.84	0.00325054	4.32603	1.32	2.56
mmu-miR-1944	MIMAT0009409	Endogenous1	6.47	0.00343195	4.41605	2.3	18.2
mmu-miR-2140	MIMAT0011216	Endogenous1	15.21	0.0034641	5.52592	3.87	59.69
mmu-miR-30e	MIMAT0000248	Endogenous1	-2.32	0.00375316	-5.51977	-3.54	-1.52
mmu-miR-1188	MIMAT0005843	Endogenous1	-2.39	0.00428167	-4.04013	-3.98	-1.44
mmu-miR-122	MIMAT0000246	Endogenous1	5.04	0.00461289	4.7659	2.11	12.08
mmu-miR-1949	MIMAT0009416	Endogenous1	5.59	0.00543009	4.4892	2.09	14.97
mmu-miR-101a	MIMAT0000133	Endogenous1	-2.55	0.00636645	-3.72589	-4.63	-1.41
mmu-miR-139-5p	MIMAT0000656	Endogenous1	2.28	0.00659166	3.64446	1.33	3.88
mmu-miR-132	MIMAT0000144	Endogenous1	8.26	0.00708796	4.58848	2.3	29.62
mmu-miR-376b	MIMAT0001092	Endogenous1	2.12	0.007444	3.62529	1.3	3.45
mmu-miR-434-3p	MIMAT0001422	Endogenous1	-1.79	0.0078579	-3.5799	-2.63	-1.22
mmu-miR-1274a	MIMAT0009445	Endogenous1	5.76	0.00812873	4.3547	1.89	17.6
mmu-miR-125b-5p	MIMAT0000136	Endogenous1	-4.33	0.00838136	-4.70158	-10.27	-1.82
mmu-miR-1947	MIMAT0009413	Endogenous1	2.19	0.00896407	3.51451	1.29	3.7
mmu-miR-1198	MIMAT0005859	Endogenous1	5.51	0.00970913	4.19241	1.78	17.07
mmu-miR-2134	MIMAT0011210	Endogenous1	84.66	0.0098819	4.45571	5.33	1345.35
mmu-miR-26b	MIMAT0000534	Endogenous1	-2.22	0.0100631	-3.81864	-3.81	-1.3
mmu-miR-654-3p	MIMAT0004898	Endogenous1	-2.1	0.0100851	-3.35905	-3.55	-1.25
mmu-miR-501-3p	MIMAT0003509	Endogenous1	3.83	0.0102773	3.38113	1.5	9.79
mmu-miR-652	MIMAT0003711	Endogenous1	2.3	0.0105108	3.4634	1.28	4.13
mmu-miR-151-3p	MIMAT0000161	Endogenous1	2.12	0.0108754	3.58672	1.27	3.55
mmu-miR-130b	MIMAT0000387	Endogenous1	2.6	0.0109698	3.59298	1.36	4.99
mmu-miR-542-5p	MIMAT0003171	Endogenous1	-2.18	0.0112504	-3.35675	-3.78	-1.26
mmu-miR-106a+mmu-miR-17	MIMAT0000385	Endogenous1	3.63	0.011347	4.27678	1.57	8.39
mmu-miR-125a-5p	MIMAT0000135	Endogenous1	-2.42	0.0114563	-3.93445	-4.52	-1.3
mmu-miR-181a	MIMAT0000210	Endogenous1	2.67	0.0114723	3.4717	1.34	5.35
mmu-miR-876-3p	MIMAT0004855	Endogenous1	-2.73	0.012107	-3.31566	-5.58	-1.33
mmu-miR-2135	MIMAT0011211	Endogenous1	5.2	0.0121386	3.34017	1.62	16.73
mmu-miR-98	MIMAT0000545	Endogenous1	3.44	0.0123728	3.6896	1.46	8.16
mmu-miR-706	MIMAT0003496	Endogenous1	5.11	0.013459	3.57106	1.58	16.55
mmu-miR-30d	MIMAT0000515	Endogenous1	-1.68	0.0137093	-3.6052	-2.44	-1.16
mmu-miR-141	MIMAT0000153	Endogenous1	-7.4	0.014361	-3.97058	-29.97	-1.83
mmu-miR-590-5p	MIMAT0004895	Endogenous1	-2.26	0.0145488	-3.10939	-4.21	-1.22
mmu-miR-670	MIMAT0003736	Endogenous1	-2.59	0.0147847	-3.09778	-5.36	-1.25
mmu-miR-465b-5p	MIMAT0004871	Endogenous1	4.91	0.0154364	3.07936	1.45	16.67
mmu-miR-182	MIMAT0000211	Endogenous1	2.43	0.0158358	3.2459	1.24	4.76
mmu-miR-1	MIMAT0000123	Endogenous1	-12.52	0.0161372	-3.8078	-79.03	-1.98
mmu-miR-1905	MIMAT0007866	Endogenous1	2.36	0.0163285	3.57051	1.21	4.6
mmu-miR-145	MIMAT0000157	Endogenous1	-4.49	0.0171059	-3.06737	-14.29	-1.41
mmu-miR-148a	MIMAT0000516	Endogenous1	-4.49	0.0189062	-3.56277	-14.48	-1.39
mmu-miR-2183	MIMAT0011287	Endogenous1	3.15	0.0197393	3.02509	1.25	7.96
mmu-miR-92b	MIMAT0004899	Endogenous1	-2.15	0.0202304	-3.01273	-4	-1.15
mmu-miR-1892	MIMAT0007871	Endogenous1	-1.89	0.0202353	-2.98771	-3.13	-1.14
mmu-miR-450b-5p	MIMAT0003511	Endogenous1	3.05	0.020537	2.88325	1.22	7.61
mmu-miR-1937c	MIMAT0009429	Endogenous1	-6.78	0.0205674	-3.09926	-30.71	-1.5
mmu-miR-449a	MIMAT0001542	Endogenous1	-4.76	0.0209227	-3.45145	-16.7	-1.36
mmu-miR-1945	MIMAT0009410	Endogenous1	-2.2	0.0209479	-2.86732	-4.2	-1.15
mmu-miR-2132	MIMAT0011208	Endogenous1	18.55	0.0211082	3.54082	1.88	183.26
mmu-miR-2137	MIMAT0011213	Endogenous1	7.97	0.0214406	3.43956	1.49	42.62
mmu-miR-1937a+mmu-miR-1937b	MIMAT0009401	Endogenous1	-5.69	0.0216794	-3.09401	-24.13	-1.34
mmu-miR-223	MIMAT0000665	Endogenous1	7.7	0.021717	3.4064	1.46	40.64
mmu-miR-302b	MIMAT0003374	Endogenous1	2.28	0.021886	3.32273	1.14	4.53
mmu-miR-185	MIMAT0000214	Endogenous1	2.23	0.0220193	3.05135	1.17	4.26
mmu-miR-181c	MIMAT0000674	Endogenous1	-1.63	0.0226425	-2.82813	-2.46	-1.08
mmu-miR-466h	MIMAT0004884	Endogenous1	2.81	0.024165	3.01948	1.17	6.76
mmu-miR-709	MIMAT0003499	Endogenous1	3.93	0.0246303	2.96149	1.27	12.16
mmu-miR-465a-3p	MIMAT0004217	Endogenous1	-2.42	0.0249275	-2.77777	-5.14	-1.14
mmu-miR-1970	MIMAT0009444	Endogenous1	2.12	0.0250437	2.81316	1.13	3.97
mmu-miR-412	MIMAT0001094	Endogenous1	-1.89	0.0258836	-2.86567	-3.26	-1.1
mmu-miR-680	MIMAT0003457	Endogenous1	3.33	0.0258908	2.78618	1.2	9.23
mmu-miR-671-3p	MIMAT0004821	Endogenous1	-1.69	0.0263695	-2.79794	-2.63	-1.08
mmu-miR-28	MIMAT0000653	Endogenous1	1.34	0.0269492	2.70343	1.04	1.73
mmu-miR-301b	MIMAT0004186	Endogenous1	-1.93	0.0271139	-2.99398	-3.39	-1.1
mmu-miR-411	MIMAT0004747	Endogenous1	2.2	0.0275379	2.778	1.1	4.42
mmu-miR-363	MIMAT0000708	Endogenous1	3.4	0.0286305	2.66871	1.15	10.08
mmu-miR-30c	MIMAT0000514	Endogenous1	-4.36	0.0288201	-3.139	-16.03	-1.19
mmu-miR-1193	MIMAT0005851	Endogenous1	2.48	0.0289662	2.66193	1.11	5.54
mmu-miR-1196	MIMAT0005857	Endogenous1	4.14	0.0298269	3.14151	1.18	14.56
mmu-miR-207	MIMAT0000240	Endogenous1	-1.83	0.0299296	-2.65015	-3.12	-1.07
mmu-miR-7a	MIMAT0000677	Endogenous1	4.07	0.0301862	2.90203	1.17	14.14
mmu-miR-1897-3p	MIMAT0007865	Endogenous1	4.41	0.0308625	3.03194	1.13	17.13
mmu-miR-218	MIMAT0000663	Endogenous1	-3.77	0.0310032	-3.212	-11.89	-1.2
mmu-miR-326	MIMAT0000559	Endogenous1	2.48	0.0320814	2.8788	1.1	5.57
mmu-miR-125a-3p	MIMAT0004528	Endogenous1	-1.38	0.0335701	-2.62344	-1.84	-1.03
mmu-miR-1938	MIMAT0009402	Endogenous1	2.27	0.0336576	2.68422	1.08	4.78
mmu-miR-2146	MIMAT0011222	Endogenous1	7.98	0.0347081	2.98249	1.15	55.18
mmu-miR-291b-3p	MIMAT0003190	Endogenous1	2.22	0.0348941	2.59535	1.07	4.59
mmu-miR-296-5p	MIMAT0000374	Endogenous1	2.92	0.0359637	2.51869	1.07	8
mmu-miR-540-3p	MIMAT0003167	Endogenous1	3.27	0.0363282	2.67304	1.11	9.7
mmu-miR-708	MIMAT0004828	Endogenous1	-2.07	0.0369829	-2.64762	-4.07	-1.06
mmu-miR-129-5p	MIMAT0000209	Endogenous1	-2.41	0.0389576	-2.61294	-5.51	-1.06
mmu-miR-18a	MIMAT0000528	Endogenous1	2.1	0.0402408	2.48327	1.04	4.24
mmu-miR-297b-5p	MIMAT0003480	Endogenous1	2.49	0.0431892	2.42062	1.02	6.08
mmu-miR-10b	MIMAT0000208	Endogenous1	-1.95	0.0440884	-2.63022	-3.75	-1.02
mmu-miR-804	MIMAT0004210	Endogenous1	7.46	0.0446047	2.82172	1.03	53.85
mmu-miR-1964	MIMAT0009437	Endogenous1	-2.26	0.0464529	-2.39319	-5.08	-1.01
mmu-miR-713	MIMAT0003504	Endogenous1	2.2	0.0465765	2.39762	1.01	4.78
mmu-miR-409-5p	MIMAT0004746	Endogenous1	2.14	0.0478641	2.38985	1.01	4.55
mmu-miR-466g	MIMAT0004883	Endogenous1	2.83	0.0481171	2.43309	-1.01	8.04
mmu-miR-672	MIMAT0003735	Endogenous1	2.45	0.050438	2.45285	-1.04	6.28
mmu-miR-1946a	MIMAT0009412	Endogenous1	-1.7	0.0511295	-2.61704	-3	1.03
mmu-let-7g	MIMAT0000121	Endogenous1	1.33	0.0515265	2.33219	-1	1.77
mmu-miR-1952	MIMAT0009423	Endogenous1	2.69	0.0516399	2.28535	-1.03	7.49
mmu-miR-1895	MIMAT0007867	Endogenous1	-1.88	0.052112	-2.32666	-3.57	1.01
mmu-miR-323-5p	MIMAT0004638	Endogenous1	-1.61	0.0523838	-2.28138	-2.63	1.02
mmu-miR-1954	MIMAT0009425	Endogenous1	2.72	0.0530723	2.36944	-1.03	7.66
mmu-miR-1981	MIMAT0009458	Endogenous1	1.86	0.0554917	2.26842	-1.03	3.57
mmu-miR-466j	MIMAT0005848	Endogenous1	2.02	0.0560537	2.23329	-1.04	4.25
mmu-miR-1197	MIMAT0005858	Endogenous1	-2.13	0.0598339	-2.19194	-4.81	1.06
mmu-miR-3472	MIMAT0015643	Endogenous1	-1.77	0.0608947	-2.42357	-3.4	1.09
mmu-miR-186	MIMAT0000215	Endogenous1	-1.9	0.06243	-2.20103	-3.78	1.05
mmu-miR-153	MIMAT0000163	Endogenous1	-1.98	0.0630577	-2.16557	-4.18	1.06
mmu-miR-668	MIMAT0003732	Endogenous1	-1.99	0.0641277	-2.31035	-4.26	1.08
mmu-let-7c	MIMAT0000523	Endogenous1	2.08	0.064698	2.31331	-1.08	4.67
mmu-miR-322	MIMAT0000548	Endogenous1	-3.69	0.0652585	-2.48012	-15.92	1.17
mmu-miR-451	MIMAT0001632	Endogenous1	3.7	0.0653712	2.19608	-1.16	15.88
mmu-miR-760	MIMAT0003898	Endogenous1	-1.63	0.0659864	-2.18373	-2.83	1.06
mmu-miR-666-3p	MIMAT0004823	Endogenous1	-1.83	0.0660694	-2.15548	-3.57	1.06
mmu-miR-497	MIMAT0003453	Endogenous1	-1.5	0.0667697	-2.25886	-2.37	1.06
mmu-miR-496	MIMAT0003738	Endogenous1	2.25	0.0671041	2.29865	-1.1	5.59
mmu-let-7f	MIMAT0000525	Endogenous1	1.79	0.0673256	2.13907	-1.06	3.4
mmu-miR-200a	MIMAT0000519	Endogenous1	-7.31	0.068791	-2.46717	-68.61	1.28
mmu-miR-335-5p	MIMAT0000766	Endogenous1	3.82	0.0714898	2.36057	-1.27	18.45
mmu-miR-1906	MIMAT0007872	Endogenous1	-1.69	0.0718672	-2.07861	-3.06	1.07
mmu-miR-488	MIMAT0003450	Endogenous1	1.99	0.0727359	2.07976	-1.1	4.37
mmu-miR-669e	MIMAT0005853	Endogenous1	-2.24	0.0750969	-2.08153	-5.61	1.12
mmu-miR-1190	MIMAT0005847	Endogenous1	-2.46	0.0755802	-2.22182	-6.97	1.15
mmu-miR-32	MIMAT0000654	Endogenous1	-1.72	0.0762365	-2.0366	-3.25	1.09
mmu-miR-331-5p	MIMAT0004643	Endogenous1	-1.79	0.0768902	-2.06264	-3.49	1.09
mmu-miR-291a-3p	MIMAT0000368	Endogenous1	-2.1	0.0770924	-2.13418	-5.15	1.16
mmu-miR-1940	MIMAT0009404	Endogenous1	-1.69	0.0788394	-2.01368	-3.11	1.1
mmu-miR-34c	MIMAT0000381	Endogenous1	-52.07	0.0789629	-2.31666	-5940.95	2.19
mmu-miR-761	MIMAT0003893	Endogenous1	-1.99	0.0809406	-2.10714	-4.61	1.16
mmu-miR-100	MIMAT0000655	Endogenous1	-2.68	0.081767	-2.30061	-8.81	1.23
mmu-miR-367	MIMAT0003181	Endogenous1	-1.89	0.0818692	-2.05516	-4.04	1.13
mmu-miR-546	MIMAT0003166	Endogenous1	2.19	0.082318	2.0202	-1.14	5.48
mmu-miR-327	MIMAT0004867	Endogenous1	2.56	0.0846838	2.07815	-1.25	8.2
mmu-miR-1939	MIMAT0009403	Endogenous1	2.04	0.0849035	1.96574	-1.16	4.81
mmu-miR-487b	MIMAT0003184	Endogenous1	2.03	0.0849519	1.99623	-1.14	4.69
mmu-miR-1959	MIMAT0009432	Endogenous1	-2.23	0.0851264	-2.03012	-5.86	1.18
mmu-let-7b	MIMAT0000522	Endogenous1	2.1	0.0853287	2.16042	-1.24	5.43
mmu-miR-466a-3p+mmu-miR-466b-3-3p	MIMAT0002107	Endogenous1	3.28	0.0855061	2.21369	-1.35	14.58
mmu-miR-351	MIMAT0000609	Endogenous1	3.07	0.0874069	2.12044	-1.27	11.98
mmu-miR-470	MIMAT0002111	Endogenous1	3.25	0.0895993	2.10451	-1.46	15.37
mmu-miR-701	MIMAT0003491	Endogenous1	-1.99	0.0904756	-2.03293	-4.73	1.2
mmu-miR-369-5p	MIMAT0003185	Endogenous1	-1.64	0.0938933	-2.02142	-3.07	1.14
mmu-miR-883b-3p	MIMAT0004851	Endogenous1	2.59	0.0944824	1.90665	-1.26	8.4
mmu-miR-126-5p	MIMAT0000137	Endogenous1	-2.12	0.0947626	-2.08499	-5.76	1.28
mmu-miR-667	MIMAT0003734	Endogenous1	2.3	0.0953706	1.92839	-1.25	6.62
mmu-miR-1194	MIMAT0005852	Endogenous1	-1.83	0.0963436	-2.09234	-4.07	1.22
mmu-miR-450a-3p	MIMAT0004789	Endogenous1	2.52	0.0977001	1.87783	-1.27	8.09
mmu-miR-574-3p	MIMAT0004894	Endogenous1	-2.06	0.101678	-1.88533	-5.24	1.24
mmu-miR-466a-5p+mmu-miR-466e-5p	MIMAT0004759	Endogenous1	1.8	0.101697	1.87831	-1.16	3.79
mmu-miR-695	MIMAT0003481	Endogenous1	-1.85	0.102193	-1.84617	-4.07	1.19
mmu-miR-494	MIMAT0003182	Endogenous1	2.45	0.103328	1.86832	-1.27	7.62
mmu-miR-370	MIMAT0001095	Endogenous1	-2.04	0.104235	-1.83533	-5.11	1.23
mmu-miR-450a-5p	MIMAT0001546	Endogenous1	-2.28	0.106184	-2.06264	-6.89	1.33
mmu-miR-341	MIMAT0000588	Endogenous1	2.48	0.107213	1.81422	-1.32	8.12
mmu-miR-674	MIMAT0003740	Endogenous1	2.44	0.1094	2.02025	-1.4	8.3
mmu-miR-465a-5p	MIMAT0002106	Endogenous1	2.5	0.109451	1.81098	-1.32	8.27
mmu-miR-15a	MIMAT0000526	Endogenous1	2.17	0.110904	1.99985	-1.35	6.36
mmu-miR-196a	MIMAT0000518	Endogenous1	4.6	0.111167	1.93165	-1.66	35.04
mmu-miR-1192	MIMAT0005850	Endogenous1	2.96	0.111188	1.83866	-1.43	12.53
mmu-miR-448	MIMAT0001533	Endogenous1	-1.65	0.112888	-1.94398	-3.4	1.24
mmu-miR-375	MIMAT0000739	Endogenous1	-9.45	0.112968	-1.98238	-219.72	2.46
mmu-miR-1900	MIMAT0007870	Endogenous1	1.26	0.113153	1.84764	-1.08	1.72
mmu-miR-883a-5p	MIMAT0004848	Endogenous1	-1.87	0.113474	-1.77874	-4.32	1.23
mmu-miR-684	MIMAT0003462	Endogenous1	-1.61	0.113873	-1.80774	-3.06	1.18
mmu-miR-872	MIMAT0004934	Endogenous1	-1.69	0.116508	-1.93059	-3.61	1.26
mmu-miR-485	MIMAT0003128	Endogenous1	-1.71	0.118588	-1.75264	-3.54	1.21
mmu-miR-16	MIMAT0000527	Endogenous1	1.91	0.120232	1.89436	-1.35	4.94
mmu-miR-23b	MIMAT0000125	Endogenous1	-1.87	0.120676	-1.81161	-4.55	1.3
mmu-miR-1199	MIMAT0005860	Endogenous1	2.74	0.12256	1.8027	-1.54	11.58
mmu-miR-666-5p	MIMAT0003737	Endogenous1	2.67	0.122988	1.72456	-1.44	10.24
mmu-miR-297b-3p	MIMAT0004827	Endogenous1	2.47	0.123227	1.73739	-1.39	8.49
mmu-miR-127	MIMAT0000139	Endogenous1	2.3	0.124127	1.80397	-1.42	7.54
mmu-miR-342-5p	MIMAT0004653	Endogenous1	2.83	0.124827	1.71431	-1.48	11.9
mmu-miR-222	MIMAT0000670	Endogenous1	1.68	0.12568	1.7238	-1.21	3.41
mmu-miR-139-3p	MIMAT0004662	Endogenous1	2.02	0.12647	1.74629	-1.33	5.4
mmu-miR-3471	MIMAT0015642	Endogenous1	2.14	0.126752	1.88339	-1.44	6.6
mmu-miR-882	MIMAT0004847	Endogenous1	-1.75	0.12811	-1.69917	-3.8	1.24
mmu-miR-133a	MIMAT0000145	Endogenous1	-1.82	0.132215	-1.7904	-4.29	1.3
mmu-miR-467b	MIMAT0005448	Endogenous1	1.86	0.134521	1.73484	-1.35	4.69
mmu-miR-615-3p	MIMAT0003783	Endogenous1	1.94	0.134835	1.81273	-1.42	5.32
mmu-miR-1933-3p	MIMAT0009397	Endogenous1	1.95	0.136529	1.69387	-1.35	5.15
mmu-miR-1932	MIMAT0009395	Endogenous1	2.42	0.137437	1.65125	-1.46	8.55
mmu-miR-539	MIMAT0003169	Endogenous1	1.58	0.138869	1.66816	-1.21	3.02
mmu-miR-181b+mmu-miR-181d	MIMAT0000673	Endogenous1	-1.71	0.138981	-1.81189	-3.92	1.33
mmu-miR-504	MIMAT0004889	Endogenous1	2.67	0.139795	1.71177	-1.64	11.68
mmu-miR-509-5p	MIMAT0004890	Endogenous1	-1.57	0.140414	-1.63956	-3.02	1.22
mmu-miR-467f	MIMAT0005846	Endogenous1	2	0.140576	1.7371	-1.39	5.56
mmu-miR-874	MIMAT0004853	Endogenous1	2.16	0.141566	1.63389	-1.41	6.56
mmu-miR-3072	MIMAT0014853	Endogenous1	2.34	0.142077	1.63522	-1.46	7.97
mmu-miR-346	MIMAT0000597	Endogenous1	-1.75	0.143659	-1.62674	-3.94	1.29
mmu-miR-669g	MIMAT0005832	Endogenous1	-1.71	0.145419	-1.63089	-3.7	1.27
mmu-miR-873	MIMAT0004936	Endogenous1	-1.6	0.145943	-1.62148	-3.17	1.24
mmu-miR-802	MIMAT0004188	Endogenous1	1.83	0.146717	1.63122	-1.31	4.4
mmu-miR-1893	MIMAT0007879	Endogenous1	-1.87	0.146966	-1.65647	-4.73	1.35
mmu-miR-743a	MIMAT0004238	Endogenous1	2.24	0.148144	1.71299	-1.65	8.33
mmu-miR-298	MIMAT0000376	Endogenous1	1.67	0.148522	1.67269	-1.32	3.66
mmu-miR-696	MIMAT0003483	Endogenous1	2.73	0.149566	1.60011	-1.62	12.02
mmu-miR-770-5p	MIMAT0004822	Endogenous1	-1.85	0.151328	-1.63308	-4.64	1.36
mmu-miR-691	MIMAT0003470	Endogenous1	1.55	0.151578	1.65806	-1.27	3.07
mmu-miR-449c	MIMAT0003460	Endogenous1	1.58	0.153381	1.66374	-1.28	3.21
mmu-miR-703	MIMAT0003493	Endogenous1	1.81	0.153405	1.59604	-1.33	4.36
mmu-miR-682	MIMAT0003459	Endogenous1	-1.7	0.153889	-1.62505	-3.77	1.31
mmu-miR-702	MIMAT0003492	Endogenous1	1.78	0.155739	1.56733	-1.34	4.22
mmu-miR-1948	MIMAT0009415	Endogenous1	1.92	0.155832	1.63034	-1.46	5.36
mmu-miR-425	MIMAT0004750	Endogenous1	-1.26	0.156359	-1.58251	-1.76	1.12
mmu-miR-380-5p	MIMAT0000744	Endogenous1	-1.73	0.160779	-1.54864	-4.01	1.34
mmu-miR-27a	MIMAT0000537	Endogenous1	-1.65	0.164076	-1.63224	-3.84	1.42
mmu-miR-714	MIMAT0003505	Endogenous1	3.24	0.167617	1.64501	-2.25	23.62
mmu-miR-676	MIMAT0003782	Endogenous1	1.93	0.167627	1.63836	-1.58	5.86
mmu-miR-542-3p	MIMAT0003172	Endogenous1	-1.58	0.167767	-1.51858	-3.21	1.29
mmu-miR-208a	MIMAT0000520	Endogenous1	-1.64	0.167975	-1.60028	-3.6	1.35
mmu-miR-875-3p	MIMAT0004938	Endogenous1	-1.73	0.16814	-1.5223	-4.04	1.35
mmu-miR-1956	MIMAT0009428	Endogenous1	-1.7	0.172195	-1.55552	-4.06	1.41
mmu-miR-147	MIMAT0004857	Endogenous1	1.84	0.173731	1.49982	-1.42	4.81
mmu-miR-503	MIMAT0003188	Endogenous1	2.34	0.174951	1.5171	-1.68	9.24
mmu-miR-200c	MIMAT0000657	Endogenous1	-5.81	0.179371	-1.62478	-117.75	3.48
mmu-miR-99b	MIMAT0000132	Endogenous1	1.47	0.179695	1.57246	-1.35	2.93
mmu-miR-1186b	MIMAT0015644	Endogenous1	-1.63	0.181781	-1.50095	-3.59	1.36
mmu-miR-199a-5p	MIMAT0000229	Endogenous1	-1.65	0.182722	-1.56282	-4.01	1.48
mmu-miR-33	MIMAT0000667	Endogenous1	-1.65	0.182819	-1.46878	-3.7	1.36
mmu-miR-379	MIMAT0000743	Endogenous1	1.88	0.183475	1.47148	-1.46	5.15
mmu-miR-3470a+mmu-miR-3470b	MIMAT0015640	Endogenous1	-1.5	0.185479	-1.4555	-2.9	1.29
mmu-miR-300	MIMAT0000378	Endogenous1	-1.33	0.185637	-1.4573	-2.12	1.2
mmu-miR-742	MIMAT0004237	Endogenous1	-1.72	0.187791	-1.47838	-4.2	1.42
mmu-miR-694	MIMAT0003474	Endogenous1	-1.82	0.187979	-1.49655	-5.1	1.54
mmu-miR-568	MIMAT0004892	Endogenous1	2.12	0.188387	1.44187	-1.62	7.27
mmu-miR-96	MIMAT0000541	Endogenous1	-1.94	0.191942	-1.52265	-6.49	1.73
mmu-miR-362-5p	MIMAT0000706	Endogenous1	1.69	0.194342	1.52385	-1.54	4.41
mmu-miR-345-3p	MIMAT0004656	Endogenous1	1.98	0.197828	1.44803	-1.7	6.69
mmu-miR-711	MIMAT0003501	Endogenous1	1.79	0.198894	1.45454	-1.56	5
mmu-miR-466i	MIMAT0005834	Endogenous1	1.86	0.199949	1.397	-1.53	5.28
mmu-miR-881	MIMAT0004846	Endogenous1	-1.83	0.201697	-1.40844	-5.05	1.51
mmu-miR-673-3p	MIMAT0004824	Endogenous1	1.5	0.202168	1.41152	-1.35	3.03
mmu-miR-1898	MIMAT0007875	Endogenous1	-1.6	0.20428	-1.43159	-3.73	1.45
mmu-miR-715	MIMAT0003506	Endogenous1	1.71	0.205284	1.38053	-1.46	4.26
mmu-miR-99a	MIMAT0000131	Endogenous1	-1.74	0.205734	-1.45337	-4.62	1.53
mmu-miR-328	MIMAT0000565	Endogenous1	1.85	0.206307	1.44135	-1.62	5.51
mmu-miR-653	MIMAT0004943	Endogenous1	1.7	0.207859	1.38068	-1.46	4.19
mmu-miR-669o	MIMAT0009421	Endogenous1	1.89	0.207874	1.43933	-1.65	5.93
mmu-miR-665	MIMAT0003733	Endogenous1	-1.86	0.209896	-1.36401	-5.47	1.58
mmu-miR-1971	MIMAT0009446	Endogenous1	1.81	0.212966	1.39355	-1.65	5.43
mmu-miR-293	MIMAT0000371	Endogenous1	1.66	0.213917	1.35975	-1.46	4.02
mmu-miR-1901	MIMAT0007880	Endogenous1	-1.8	0.214822	-1.39095	-5.34	1.65
mmu-miR-2136	MIMAT0011212	Endogenous1	1.6	0.216262	1.42308	-1.57	4.02
mmu-miR-302d	MIMAT0003377	Endogenous1	1.76	0.216798	1.34569	-1.54	4.78
mmu-miR-489	MIMAT0003112	Endogenous1	1.98	0.216803	1.34175	-1.68	6.62
mmu-miR-92a	MIMAT0000539	Endogenous1	1.68	0.21687	1.34645	-1.48	4.16
mmu-miR-743b-3p	MIMAT0004840	Endogenous1	2	0.219878	1.3759	-1.83	7.33
mmu-miR-155	MIMAT0000165	Endogenous1	1.47	0.220291	1.34238	-1.34	2.92
mmu-miR-148b	MIMAT0000580	Endogenous1	-1.28	0.220935	-1.33128	-1.99	1.21
mmu-miR-878-5p	MIMAT0004932	Endogenous1	1.92	0.221794	1.33175	-1.66	6.15
mmu-miR-34a	MIMAT0000542	Endogenous1	-1.64	0.221979	-1.40149	-4.37	1.63
mmu-miR-344	MIMAT0000593	Endogenous1	1.93	0.222042	1.32497	-1.67	6.23
mmu-miR-599	MIMAT0012772	Endogenous1	2.08	0.223068	1.39266	-2.07	8.92
mmu-miR-1941-3p	MIMAT0009406	Endogenous1	-1.57	0.223151	-1.32362	-3.51	1.43
mmu-miR-299	MIMAT0004577	Endogenous1	1.89	0.223167	1.34266	-1.69	6.07
mmu-miR-1957	MIMAT0009430	Endogenous1	-1.83	0.225654	-1.31995	-5.41	1.61
mmu-miR-883a-3p	MIMAT0004849	Endogenous1	-1.82	0.227423	-1.34089	-5.44	1.64
mmu-miR-683	MIMAT0003461	Endogenous1	-1.54	0.227997	-1.36793	-3.46	1.46
mmu-miR-302c	MIMAT0003376	Endogenous1	1.94	0.228254	1.32835	-1.75	6.58
mmu-miR-1930	MIMAT0009393	Endogenous1	1.64	0.22961	1.30174	-1.5	4.06
mmu-miR-338-5p	MIMAT0004647	Endogenous1	-1.44	0.230934	-1.30156	-2.82	1.35
mmu-miR-582-5p	MIMAT0005291	Endogenous1	-1.58	0.231801	-1.32833	-3.64	1.47
mmu-miR-3474	MIMAT0015646	Endogenous1	-1.9	0.231818	-1.29497	-6.11	1.7
mmu-miR-188-5p	MIMAT0000217	Endogenous1	1.57	0.231855	1.29375	-1.45	3.6
mmu-miR-692	MIMAT0003471	Endogenous1	1.58	0.233232	1.30357	-1.45	3.64
mmu-miR-9	MIMAT0000142	Endogenous1	5.38	0.234208	1.33936	-4.69	135.71
mmu-miR-689	MIMAT0003468	Endogenous1	1.93	0.234714	1.31685	-1.76	6.58
mmu-miR-323-3p	MIMAT0000551	Endogenous1	-1.58	0.234995	-1.29603	-3.64	1.46
mmu-miR-712	MIMAT0003502	Endogenous1	1.88	0.235859	1.31535	-1.72	6.04
mmu-miR-700	MIMAT0003490	Endogenous1	-1.64	0.237006	-1.27881	-4.13	1.53
mmu-miR-671-5p	MIMAT0003731	Endogenous1	1.48	0.242386	1.26237	-1.4	3.06
mmu-miR-677	MIMAT0003451	Endogenous1	1.79	0.243237	1.31263	-1.74	5.57
mmu-miR-698	MIMAT0003488	Endogenous1	2.14	0.245089	1.25447	-1.96	9.04
mmu-miR-495	MIMAT0003456	Endogenous1	1.58	0.24588	1.29545	-1.57	3.94
mmu-miR-324-5p	MIMAT0000555	Endogenous1	1.43	0.24681	1.25308	-1.38	2.82
mmu-miR-551b	MIMAT0003890	Endogenous1	-1.6	0.249399	-1.24326	-3.89	1.53
mmu-miR-193	MIMAT0000223	Endogenous1	1.94	0.251147	1.23706	-1.83	6.92
mmu-miR-429	MIMAT0001537	Endogenous1	-4.24	0.252559	-1.33352	-85.51	4.77
mmu-miR-1931	MIMAT0009394	Endogenous1	1.53	0.252636	1.23333	-1.48	3.44
mmu-miR-337-5p	MIMAT0004644	Endogenous1	-1.53	0.2558	-1.27401	-3.63	1.54
mmu-miR-211	MIMAT0000668	Endogenous1	2.09	0.257572	1.28031	-2.36	10.31
mmu-miR-434-5p	MIMAT0001421	Endogenous1	-1.44	0.258571	-1.24135	-2.97	1.43
mmu-miR-664	MIMAT0012774	Endogenous1	1.99	0.25878	1.22131	-1.9	7.53
mmu-miR-384-5p	MIMAT0004745	Endogenous1	1.49	0.259817	1.2536	-1.52	3.37
mmu-miR-384-3p	MIMAT0001076	Endogenous1	-1.69	0.261004	-1.23809	-4.76	1.67
mmu-miR-719	MIMAT0003465	Endogenous1	1.78	0.261549	1.20963	-1.74	5.52
mmu-miR-697	MIMAT0003487	Endogenous1	1.47	0.261809	1.22702	-1.46	3.15
mmu-miR-361	MIMAT0000704	Endogenous1	1.44	0.265946	1.21932	-1.45	3.01
mmu-miR-686	MIMAT0003464	Endogenous1	1.78	0.267324	1.22051	-1.78	5.65
mmu-miR-216b	MIMAT0003729	Endogenous1	1.96	0.267676	1.19131	-1.94	7.44
mmu-miR-1969	MIMAT0009442	Endogenous1	1.98	0.267909	1.25541	-2.29	9
mmu-miR-149	MIMAT0000159	Endogenous1	1.65	0.273311	1.23167	-1.88	5.12
mmu-miR-759	MIMAT0003897	Endogenous1	-1.58	0.273531	-1.20029	-4.03	1.61
mmu-miR-377	MIMAT0000741	Endogenous1	-1.58	0.27363	-1.22035	-4.12	1.66
mmu-miR-679	MIMAT0003455	Endogenous1	1.81	0.273874	1.17592	-1.83	6.01
mmu-miR-540-5p	MIMAT0004786	Endogenous1	1.71	0.274423	1.17772	-1.72	5.04
mmu-miR-2182	MIMAT0011286	Endogenous1	1.83	0.275671	1.17348	-1.85	6.21
mmu-miR-329	MIMAT0000567	Endogenous1	1.8	0.275895	1.22642	-2.1	6.76
mmu-miR-1958	MIMAT0009431	Endogenous1	-1.5	0.276558	-1.18081	-3.49	1.55
mmu-miR-146b	MIMAT0003475	Endogenous1	-1.45	0.277461	-1.2263	-3.33	1.59
mmu-miR-767	MIMAT0012773	Endogenous1	-1.58	0.277892	-1.20839	-4.21	1.68
mmu-miR-380-3p	MIMAT0000745	Endogenous1	1.98	0.278693	1.19441	-2.2	8.63
mmu-let-7d	MIMAT0000383	Endogenous1	1.29	0.278844	1.17889	-1.31	2.17
mmu-miR-764-5p	MIMAT0003894	Endogenous1	-1.42	0.281911	-1.15601	-2.92	1.44
mmu-miR-590-3p	MIMAT0004896	Endogenous1	1.56	0.283999	1.16297	-1.64	3.99
mmu-miR-547	MIMAT0003173	Endogenous1	1.57	0.291868	1.13186	-1.64	4.04
mmu-miR-1907	MIMAT0007876	Endogenous1	1.5	0.295785	1.12686	-1.56	3.48
mmu-miR-1894-5p	MIMAT0007877	Endogenous1	-1.49	0.296606	-1.12576	-3.46	1.55
mmu-miR-764-3p	MIMAT0003895	Endogenous1	-1.45	0.297313	-1.11559	-3.15	1.51
mmu-miR-544	MIMAT0004941	Endogenous1	1.7	0.297957	1.11342	-1.82	5.26
mmu-miR-871	MIMAT0004841	Endogenous1	-1.4	0.298507	-1.11275	-2.83	1.46
mmu-miR-297a+mmu-miR-466f+mmu-miR-669b	MIMAT0000375	Endogenous1	1.76	0.301187	1.11433	-1.88	5.8
mmu-miR-1965	MIMAT0009438	Endogenous1	-1.22	0.302992	-1.12593	-1.87	1.26
mmu-miR-142-3p	MIMAT0000155	Endogenous1	1.56	0.305878	1.13043	-1.77	4.33
mmu-miR-190	MIMAT0000220	Endogenous1	-1.3	0.317937	-1.06603	-2.3	1.37
mmu-miR-879	MIMAT0004842	Endogenous1	-1.47	0.318232	-1.09069	-3.63	1.68
mmu-miR-1903	MIMAT0007868	Endogenous1	-1.63	0.319323	-1.06192	-4.86	1.82
mmu-miR-465c-5p	MIMAT0004873	Endogenous1	1.7	0.322904	1.06307	-1.91	5.49
mmu-miR-669f	MIMAT0005839	Endogenous1	1.66	0.323245	1.06654	-1.92	5.29
mmu-miR-220	MIMAT0004863	Endogenous1	1.51	0.326437	1.05312	-1.67	3.82
mmu-miR-541	MIMAT0003170	Endogenous1	-1.33	0.32796	-1.04926	-2.51	1.43
mmu-miR-505	MIMAT0003513	Endogenous1	-1.27	0.328575	-1.04092	-2.2	1.36
mmu-miR-490	MIMAT0003780	Endogenous1	-1.47	0.330286	-1.03671	-3.54	1.64
mmu-miR-432	MIMAT0012771	Endogenous1	-1.29	0.33075	-1.05032	-2.36	1.41
mmu-miR-290-5p	MIMAT0000366	Endogenous1	-1.42	0.331292	-1.05252	-3.24	1.6
mmu-miR-743b-5p	MIMAT0004839	Endogenous1	1.56	0.332945	1.03131	-1.78	4.37
mmu-miR-707	MIMAT0003497	Endogenous1	1.73	0.333614	1.03577	-2.02	6.08
mmu-miR-467c	MIMAT0004885	Endogenous1	1.9	0.335523	1.08029	-2.74	9.86
mmu-miR-343	MIMAT0004868	Endogenous1	1.91	0.338331	1.02914	-2.43	8.82
mmu-miR-133b	MIMAT0000769	Endogenous1	-1.37	0.338887	-1.01793	-2.83	1.51
mmu-miR-18b	MIMAT0004858	Endogenous1	1.39	0.340359	1.02163	-1.55	3
mmu-miR-467e	MIMAT0005293	Endogenous1	-1.52	0.342549	-1.05993	-4.5	1.96
mmu-miR-105	MIMAT0004856	Endogenous1	-1.51	0.343	-1.02387	-4.06	1.78
mmu-miR-142-5p	MIMAT0000154	Endogenous1	1.73	0.347944	1.02402	-2.28	6.82
mmu-miR-463	MIMAT0004758	Endogenous1	-1.39	0.352119	-0.988188	-3.09	1.59
mmu-miR-1902	MIMAT0007863	Endogenous1	-1.43	0.353515	-0.985041	-3.39	1.65
mmu-miR-704	MIMAT0003494	Endogenous1	1.6	0.355457	0.992382	-2	5.13
mmu-miR-1933-5p	MIMAT0009396	Endogenous1	1.38	0.359812	0.984993	-1.61	3.07
mmu-miR-1191	MIMAT0005849	Endogenous1	1.71	0.360231	1.01438	-2.54	7.43
mmu-miR-717	MIMAT0003510	Endogenous1	-1.41	0.360572	-0.972168	-3.27	1.64
mmu-miR-1946b	MIMAT0009443	Endogenous1	1.64	0.360933	0.976161	-2.01	5.39
mmu-miR-137	MIMAT0000149	Endogenous1	1.4	0.362112	0.974695	-1.61	3.14
mmu-miR-338-3p	MIMAT0000582	Endogenous1	-1.3	0.364208	-1.00634	-2.66	1.58
mmu-miR-382	MIMAT0000747	Endogenous1	1.98	0.370186	1.00131	-3.37	13.28
mmu-miR-410	MIMAT0001091	Endogenous1	1.38	0.372235	0.980111	-1.8	3.42
mmu-miR-187	MIMAT0000216	Endogenous1	-1.41	0.372564	-0.946096	-3.34	1.68
mmu-miR-669m	MIMAT0009419	Endogenous1	1.7	0.372822	0.953613	-2.3	6.67
mmu-miR-200b	MIMAT0000233	Endogenous1	-2.38	0.373333	-1.00069	-26.55	4.67
mmu-miR-669h-5p	MIMAT0005841	Endogenous1	1.59	0.373605	0.94391	-2.01	5.09
mmu-miR-493	MIMAT0004888	Endogenous1	-1.42	0.379703	-0.942246	-3.56	1.76
mmu-miR-330	MIMAT0004642	Endogenous1	-1.32	0.397513	-0.902673	-2.79	1.6
mmu-miR-339-3p	MIMAT0004649	Endogenous1	1.57	0.397828	0.898039	-2.08	5.11
mmu-miR-467h+mmu-miR-669d+mmu-miR-669l	MIMAT0005855	Endogenous1	-1.29	0.40076	-0.892579	-2.54	1.53
mmu-miR-19a	MIMAT0000651	Endogenous1	1.22	0.403471	0.890825	-1.42	2.11
mmu-miR-741	MIMAT0004236	Endogenous1	-1.29	0.404703	-0.917377	-2.79	1.68
mmu-miR-24	MIMAT0000219	Endogenous1	-1.48	0.405752	-0.899498	-4.55	2.07
mmu-miR-464	MIMAT0002105	Endogenous1	-1.51	0.40674	-0.88352	-4.68	2.06
mmu-miR-876-5p	MIMAT0004854	Endogenous1	1.51	0.406883	0.879868	-2	4.56
mmu-miR-1967	MIMAT0009440	Endogenous1	-1.43	0.407855	-0.884232	-3.87	1.89
mmu-miR-687	MIMAT0003466	Endogenous1	1.59	0.410012	0.872074	-2.22	5.62
mmu-miR-203	MIMAT0000236	Endogenous1	1.52	0.411251	0.906738	-2.38	5.52
mmu-miR-216a	MIMAT0000662	Endogenous1	-1.49	0.41336	-0.894615	-5.13	2.31
mmu-miR-1927	MIMAT0009390	Endogenous1	1.21	0.413529	0.882785	-1.43	2.08
mmu-miR-491	MIMAT0003486	Endogenous1	-1.37	0.423913	-0.843449	-3.33	1.77
mmu-miR-669a	MIMAT0003477	Endogenous1	1.45	0.426518	0.872286	-2.24	4.68
mmu-miR-615-5p	MIMAT0004837	Endogenous1	1.37	0.428348	0.844968	-1.83	3.44
mmu-miR-1934	MIMAT0009398	Endogenous1	-1.26	0.43702	-0.82762	-2.51	1.58
mmu-miR-376c	MIMAT0003183	Endogenous1	1.55	0.438503	0.855051	-2.69	6.48
mmu-miR-294	MIMAT0000372	Endogenous1	1.67	0.440025	0.843054	-3.26	9.14
mmu-miR-345-5p	MIMAT0000595	Endogenous1	-1.18	0.443217	-0.81207	-1.9	1.37
mmu-miR-1982	MIMAT0009460	Endogenous1	1.42	0.443748	0.807524	-1.95	3.92
mmu-miR-574-5p	MIMAT0004893	Endogenous1	1.38	0.445639	0.83554	-2.12	4.06
mmu-miR-693-3p	MIMAT0004189	Endogenous1	1.33	0.446262	0.814944	-1.84	3.24
mmu-miR-2139	MIMAT0011215	Endogenous1	-1.27	0.447163	-0.799779	-2.58	1.6
mmu-miR-195	MIMAT0000225	Endogenous1	-1.31	0.449629	-0.801903	-2.99	1.74
mmu-miR-190b	MIMAT0004852	Endogenous1	1.19	0.450377	0.797995	-1.41	1.99
mmu-miR-130a	MIMAT0000141	Endogenous1	-1.48	0.451178	-0.828302	-5.57	2.53
mmu-miR-471	MIMAT0002112	Endogenous1	1.37	0.452253	0.814509	-1.99	3.75
mmu-miR-449b	MIMAT0005447	Endogenous1	1.41	0.453582	0.802496	-2.14	4.26
mmu-miR-376a	MIMAT0000740	Endogenous1	1.48	0.45522	0.801384	-2.36	5.14
mmu-miR-296-3p	MIMAT0004576	Endogenous1	1.45	0.46104	0.795928	-2.27	4.74
mmu-miR-15b	MIMAT0000124	Endogenous1	-1.82	0.462741	-0.800265	-14.62	4.4
mmu-miR-511	MIMAT0004940	Endogenous1	1.48	0.465433	0.773666	-2.35	5.17
mmu-miR-194	MIMAT0000224	Endogenous1	1.42	0.465777	0.798783	-2.38	4.79
mmu-miR-883b-5p	MIMAT0004850	Endogenous1	-1.55	0.465916	-0.799332	-7.16	2.97
mmu-miR-144	MIMAT0000156	Endogenous1	1.38	0.467083	0.765503	-1.96	3.73
mmu-miR-669i	MIMAT0005840	Endogenous1	-1.26	0.470484	-0.75836	-2.61	1.64
mmu-miR-212	MIMAT0000659	Endogenous1	1.43	0.471182	0.756246	-2.15	4.43
mmu-miR-340-5p	MIMAT0004651	Endogenous1	1.09	0.476663	0.750669	-1.21	1.44
mmu-miR-337-3p	MIMAT0000578	Endogenous1	-1.32	0.477004	-0.746747	-3.13	1.81
mmu-miR-675-5p	MIMAT0003725	Endogenous1	-1.29	0.477054	-0.760249	-3.01	1.82
mmu-miR-1962	MIMAT0009435	Endogenous1	-1.38	0.480404	-0.740328	-3.88	2.03
mmu-miR-1951	MIMAT0009422	Endogenous1	1.28	0.482469	0.736613	-1.73	2.85
mmu-miR-154	MIMAT0000164	Endogenous1	-1.16	0.484979	-0.733526	-1.84	1.38
mmu-miR-128	MIMAT0000140	Endogenous1	-1.37	0.487329	-0.728857	-3.81	2.03
mmu-miR-150	MIMAT0000160	Endogenous1	1.45	0.49206	0.729303	-2.41	5.1
mmu-miR-297c	MIMAT0004865	Endogenous1	1.4	0.492127	0.724748	-2.23	4.37
mmu-miR-1839-3p	MIMAT0009457	Endogenous1	1.23	0.494095	0.716969	-1.62	2.46
mmu-miR-134	MIMAT0000146	Endogenous1	1.33	0.494701	0.721209	-1.97	3.46
mmu-miR-1943	MIMAT0009408	Endogenous1	-1.31	0.495414	-0.730257	-3.4	1.98
mmu-miR-124	MIMAT0000134	Endogenous1	-1.29	0.495862	-0.719826	-3.03	1.83
mmu-miR-1953	MIMAT0009424	Endogenous1	1.23	0.498778	0.721305	-1.7	2.56
mmu-miR-678	MIMAT0003452	Endogenous1	-1.26	0.502992	-0.721014	-2.83	1.79
mmu-miR-202-3p	MIMAT0000235	Endogenous1	-1.37	0.503092	-0.727146	-4.52	2.42
mmu-miR-455	MIMAT0003742	Endogenous1	-1.2	0.503176	-0.711848	-2.27	1.57
mmu-miR-880	MIMAT0004844	Endogenous1	1.42	0.50318	0.715473	-2.48	4.98
mmu-let-7e	MIMAT0000524	Endogenous1	1.24	0.509073	0.717482	-1.86	2.88
mmu-miR-331-3p	MIMAT0000571	Endogenous1	1.22	0.511118	0.6934	-1.66	2.48
mmu-miR-1950	MIMAT0009417	Endogenous1	1.44	0.512898	0.697308	-2.68	5.6
mmu-miR-205	MIMAT0000238	Endogenous1	2.27	0.515484	0.711621	-10.75	55.29
mmu-miR-201	MIMAT0000234	Endogenous1	-1.24	0.515742	-0.679949	-2.63	1.71
mmu-miR-214	MIMAT0000661	Endogenous1	-1.13	0.518641	-0.693433	-1.74	1.38
mmu-miR-106b	MIMAT0000386	Endogenous1	1.12	0.52169	0.671846	-1.34	1.69
mmu-miR-23a	MIMAT0000532	Endogenous1	-1.3	0.524519	-0.6821	-3.45	2.05
mmu-miR-690	MIMAT0003469	Endogenous1	1.21	0.527293	0.661521	-1.65	2.43
mmu-miR-1936	MIMAT0009400	Endogenous1	1.35	0.5285	0.676782	-2.33	4.26
mmu-miR-681	MIMAT0003458	Endogenous1	-1.33	0.534429	-0.669906	-4.33	2.45
mmu-miR-452	MIMAT0001637	Endogenous1	1.44	0.537533	0.651455	-2.71	5.6
mmu-miR-221	MIMAT0000669	Endogenous1	1.17	0.538703	0.654274	-1.59	2.19
mmu-miR-7b	MIMAT0000678	Endogenous1	-1.47	0.545861	-0.648453	-7.62	3.53
mmu-miR-718	MIMAT0003514	Endogenous1	1.36	0.546262	0.630191	-2.34	4.33
mmu-miR-1963	MIMAT0009436	Endogenous1	-1.18	0.557659	-0.612257	-2.28	1.63
mmu-miR-693-5p	MIMAT0003472	Endogenous1	1.18	0.560337	0.607866	-1.6	2.21
mmu-miR-467g	MIMAT0005854	Endogenous1	-1.18	0.560576	-0.607185	-2.25	1.62
mmu-miR-1955	MIMAT0009426	Endogenous1	1.09	0.56477	0.618218	-1.35	1.6
mmu-miR-409-3p	MIMAT0001090	Endogenous1	1.24	0.565232	0.603338	-1.89	2.92
mmu-miR-3475	MIMAT0015219	Endogenous1	-1.24	0.566654	-0.59944	-2.85	1.86
mmu-miR-673-5p	MIMAT0003739	Endogenous1	1.51	0.566918	0.60264	-3.53	8.07
mmu-miR-140	MIMAT0000151	Endogenous1	1.09	0.569876	0.592565	-1.28	1.52
mmu-miR-302a	MIMAT0000380	Endogenous1	1.16	0.576045	0.583674	-1.56	2.09
mmu-miR-136	MIMAT0000148	Endogenous1	-1.21	0.580168	-0.577971	-2.63	1.8
mmu-miR-466d-5p	MIMAT0004930	Endogenous1	-1.26	0.583472	-0.578568	-3.39	2.12
mmu-miR-292-5p	MIMAT0000369	Endogenous1	1.33	0.583604	0.571706	-2.47	4.4
mmu-miR-1195	MIMAT0005856	Endogenous1	-1.27	0.585463	-0.569119	-3.48	2.14
mmu-miR-878-3p	MIMAT0004933	Endogenous1	1.31	0.588395	0.563948	-2.37	4.06
mmu-miR-184	MIMAT0000213	Endogenous1	1.41	0.589084	0.570284	-3.13	6.25
mmu-miR-342-3p	MIMAT0000590	Endogenous1	-1.18	0.593856	-0.558196	-2.36	1.7
mmu-miR-467d	MIMAT0004886	Endogenous1	1.46	0.593892	0.566873	-3.84	8.21
mmu-miR-3099	MIMAT0014816	Endogenous1	1.45	0.597006	0.556014	-3.54	7.45
mmu-miR-466f-5p	MIMAT0004881	Endogenous1	1.31	0.600321	0.547067	-2.45	4.2
mmu-miR-362-3p	MIMAT0004684	Endogenous1	1.19	0.602412	0.543636	-1.78	2.51
mmu-miR-151-5p	MIMAT0004536	Endogenous1	1.11	0.609693	0.540916	-1.47	1.8
mmu-miR-532-3p	MIMAT0004781	Endogenous1	-1.16	0.616511	-0.52769	-2.3	1.71
mmu-miR-1935	MIMAT0009399	Endogenous1	1.13	0.619221	0.521139	-1.55	1.96
mmu-miR-877	MIMAT0004861	Endogenous1	-1.25	0.619289	-0.521984	-3.57	2.28
mmu-miR-2861	MIMAT0013803	Endogenous1	-1.24	0.621028	-0.524031	-3.59	2.33
mmu-miR-1186	MIMAT0005836	Endogenous1	-1.14	0.621315	-0.515008	-2.12	1.62
mmu-miR-325	MIMAT0004640	Endogenous1	1.34	0.624327	0.52823	-3.47	6.24
mmu-miR-710	MIMAT0003500	Endogenous1	1.18	0.627732	0.509818	-1.88	2.63
mmu-miR-206	MIMAT0000239	Endogenous1	1.14	0.628652	0.507766	-1.67	2.18
mmu-miR-1306	MIMAT0009411	Endogenous1	-1.35	0.628806	-0.512309	-5.98	3.3
mmu-miR-217	MIMAT0000679	Endogenous1	1.32	0.630528	0.500134	-2.78	4.82
mmu-miR-27b	MIMAT0000126	Endogenous1	1.15	0.630932	0.5023	-1.7	2.23
mmu-let-7a	MIMAT0000521	Endogenous1	1.12	0.635422	0.497487	-1.57	1.97
mmu-miR-763	MIMAT0003896	Endogenous1	-1.24	0.639908	-0.486333	-3.52	2.29
mmu-miR-469	MIMAT0002110	Endogenous1	1.21	0.643814	0.485492	-2.13	3.09
mmu-miR-500	MIMAT0003507	Endogenous1	1.19	0.645353	0.481611	-2.06	2.93
mmu-miR-770-3p	MIMAT0003891	Endogenous1	-1.12	0.647889	-0.482647	-2.1	1.66
mmu-miR-135b	MIMAT0000612	Endogenous1	-1.24	0.653591	-0.468813	-3.77	2.46
mmu-miR-219	MIMAT0000664	Endogenous1	1.29	0.660498	0.457678	-2.9	4.83
mmu-miR-350	MIMAT0000605	Endogenous1	1.25	0.662013	0.45614	-2.57	4.05
mmu-miR-654-5p	MIMAT0004897	Endogenous1	-1.24	0.664233	-0.450919	-3.89	2.52
mmu-miR-423-5p	MIMAT0004825	Endogenous1	1.18	0.668163	0.447709	-2.07	2.88
mmu-miR-191	MIMAT0000221	Endogenous1	1.11	0.675618	0.439893	-1.63	2
mmu-miR-2138	MIMAT0011214	Endogenous1	1.2	0.676271	0.444049	-2.65	3.83
mmu-miR-374	MIMAT0003727	Endogenous1	-1.15	0.676903	-0.444204	-2.67	2.04
mmu-miR-509-3p	MIMAT0004891	Endogenous1	1.21	0.697274	0.410705	-2.78	4.1
mmu-miR-208b	MIMAT0004939	Endogenous1	-1.2	0.699854	-0.411627	-4.19	2.89
mmu-miR-3473	MIMAT0015645	Endogenous1	-1.1	0.706838	-0.398301	-2.06	1.69
mmu-miR-381	MIMAT0000746	Endogenous1	-1.1	0.714647	-0.379521	-2.01	1.66
mmu-miR-467a	MIMAT0003409	Endogenous1	-1.15	0.716614	-0.383371	-2.96	2.23
mmu-miR-1928	MIMAT0009391	Endogenous1	-1.18	0.717453	-0.376757	-3.3	2.37
mmu-miR-453	MIMAT0004870	Endogenous1	1.17	0.718836	0.378272	-2.53	3.49
mmu-miR-301a	MIMAT0000379	Endogenous1	-1.22	0.720874	-0.383375	-5.29	3.53
mmu-miR-1187	MIMAT0005837	Endogenous1	-1.11	0.727633	-0.364218	-2.24	1.82
mmu-miR-423-3p	MIMAT0003454	Endogenous1	1.05	0.729996	0.361687	-1.35	1.49
mmu-miR-688	MIMAT0003467	Endogenous1	-1.16	0.743272	-0.342203	-3.35	2.49
mmu-miR-291b-5p	MIMAT0003189	Endogenous1	1.16	0.74632	0.343564	-2.82	3.78
mmu-miR-433	MIMAT0001420	Endogenous1	1.07	0.748278	0.332199	-1.52	1.75
mmu-miR-383	MIMAT0000748	Endogenous1	-1.18	0.749767	-0.33363	-4.03	2.88
mmu-miR-1941-5p	MIMAT0009405	Endogenous1	-1.15	0.750383	-0.33518	-3.31	2.51
mmu-miR-1894-3p	MIMAT0007878	Endogenous1	1.15	0.751179	0.328884	-2.33	3.07
mmu-miR-19b	MIMAT0000513	Endogenous1	1.08	0.751431	0.32904	-1.59	1.85
mmu-miR-1942	MIMAT0009407	Endogenous1	-1.14	0.754696	-0.329483	-3.22	2.47
mmu-miR-224	MIMAT0000671	Endogenous1	1.12	0.758243	0.320568	-2.16	2.72
mmu-miR-762	MIMAT0003892	Endogenous1	-1.1	0.762104	-0.314415	-2.28	1.88
mmu-miR-101b	MIMAT0000616	Endogenous1	-1.12	0.764857	-0.315013	-2.85	2.26
mmu-miR-1904	MIMAT0007874	Endogenous1	1.13	0.773452	0.301946	-2.44	3.09
mmu-miR-758	MIMAT0003889	Endogenous1	-1.22	0.774254	-0.296698	-5.82	3.93
mmu-miR-188-3p	MIMAT0004541	Endogenous1	-1.1	0.77436	-0.298334	-2.42	2
mmu-miR-543	MIMAT0003168	Endogenous1	-1.31	0.782773	-0.285221	-12.08	7.06
mmu-miR-324-3p	MIMAT0000556	Endogenous1	1.16	0.784431	0.283105	-2.95	3.96
mmu-miR-152	MIMAT0000162	Endogenous1	1.19	0.785386	0.290427	-4.36	6.15
mmu-miR-501-5p	MIMAT0003508	Endogenous1	1.1	0.793215	0.271064	-2.16	2.64
mmu-miR-339-5p	MIMAT0000584	Endogenous1	-1.12	0.797482	-0.267352	-3.2	2.54
mmu-miR-183	MIMAT0000212	Endogenous1	1.13	0.800675	0.264093	-2.88	3.68
mmu-miR-1968	MIMAT0009441	Endogenous1	-1.05	0.814038	-0.243218	-1.72	1.55
mmu-miR-1960	MIMAT0009433	Endogenous1	1.04	0.816114	0.2433	-1.4	1.5
mmu-miR-1961	MIMAT0009434	Endogenous1	-1.04	0.82885	-0.227302	-1.64	1.51
mmu-miR-450b-3p	MIMAT0003512	Endogenous1	1.12	0.833524	0.219923	-3.44	4.33
mmu-miR-669j	MIMAT0005838	Endogenous1	-1.1	0.834437	-0.216558	-3.24	2.66
mmu-miR-431	MIMAT0001418	Endogenous1	-1.06	0.836283	-0.213884	-2.08	1.84
mmu-miR-340-3p	MIMAT0000586	Endogenous1	-1.05	0.836725	-0.2135	-1.83	1.66
mmu-miR-199a-3p	MIMAT0000230	Endogenous1	1.16	0.838406	0.216257	-6.08	8.25
mmu-miR-466c-5p	MIMAT0004877	Endogenous1	-1.07	0.843152	-0.204944	-2.33	2.04
mmu-miR-720	MIMAT0003484	Endogenous1	-1.12	0.843666	-0.206909	-4.64	3.69
mmu-miR-365	MIMAT0000711	Endogenous1	-1.07	0.845097	-0.206863	-2.58	2.27
mmu-miR-466d-3p	MIMAT0004931	Endogenous1	-1.07	0.853443	-0.191726	-2.67	2.32
mmu-miR-103	MIMAT0000546	Endogenous1	-1.03	0.859714	-0.184651	-1.49	1.41
mmu-miR-196b	MIMAT0001081	Endogenous1	-1.16	0.866812	-0.176066	-9.94	7.4
mmu-miR-369-3p	MIMAT0003186	Endogenous1	-1.03	0.875692	-0.162331	-1.61	1.52
mmu-miR-1929	MIMAT0009392	Endogenous1	1.06	0.876029	0.161214	-2.18	2.44
mmu-miR-291a-5p	MIMAT0000367	Endogenous1	-1.08	0.879547	-0.15779	-3.82	3.25
mmu-miR-1896	MIMAT0007873	Endogenous1	-1.02	0.887335	-0.146697	-1.46	1.4
mmu-miR-138	MIMAT0000150	Endogenous1	1.05	0.891656	0.141853	-2.09	2.29
mmu-miR-335-3p	MIMAT0004704	Endogenous1	-1.05	0.897231	-0.134451	-2.34	2.14
mmu-miR-421	MIMAT0004869	Endogenous1	1.04	0.89738	0.133589	-1.98	2.15
mmu-miR-744	MIMAT0004187	Endogenous1	1.07	0.897569	0.133115	-2.91	3.3
mmu-miR-499	MIMAT0003482	Endogenous1	1.07	0.898007	0.132586	-2.98	3.4
mmu-miR-192	MIMAT0000517	Endogenous1	1.08	0.898802	0.13415	-4.45	5.18
mmu-miR-875-5p	MIMAT0004937	Endogenous1	-1.03	0.912534	-0.114025	-1.96	1.85
mmu-miR-295	MIMAT0000373	Endogenous1	1.05	0.917493	0.107711	-2.85	3.14
mmu-miR-1899	MIMAT0007869	Endogenous1	1.04	0.921722	0.102516	-2.65	2.87
mmu-miR-107	MIMAT0000647	Endogenous1	-1.01	0.93633	-0.0825366	-1.52	1.48
mmu-miR-466l	MIMAT0005830	Endogenous1	-1.03	0.941711	-0.0762664	-2.48	2.36
mmu-miR-466k	MIMAT0005845	Endogenous1	-1.02	0.941932	-0.0753695	-1.95	1.87
mmu-miR-320	MIMAT0000666	Endogenous1	-1.03	0.94577	-0.0709213	-2.63	2.49
mmu-miR-483	MIMAT0004782	Endogenous1	1.02	0.955077	0.0583375	-2.18	2.27
mmu-miR-592	MIMAT0003730	Endogenous1	1.02	0.957651	0.0549486	-2.69	2.82
mmu-miR-484	MIMAT0003127	Endogenous1	1.01	0.958402	0.0547573	-1.94	1.99
mmu-miR-2145	MIMAT0011221	Endogenous1	-1.01	0.981723	-0.0237329	-2.96	2.9
mmu-miR-10a	MIMAT0000648	Endogenous1	-1.01	0.983155	-0.0222752	-2.57	2.53
mmu-miR-1966	MIMAT0009439	Endogenous1	-1	0.988956	-0.0147098	-1.52	1.51
mmu-miR-31	MIMAT0000538	Endogenous1	1.01	0.988999	0.0144979	-3	3.03
mmu-miR-202-5p	MIMAT0004546	Endogenous1	1.01	0.991039	0.0116809	-2.98	3.01
mmu-miR-468	MIMAT0002109	Endogenous1	-1	0.996827	-0.00413387	-1.92	1.92
mmu-miR-193b	MIMAT0004859	Endogenous1	1	0.998869	0.00149192	-2.21	2.21

## Sheet: TS vs CS
Table S4: Tumor plasma sample (TS) vs. Control plasma sample (CS)
Gene Name	Accession #	Class Name	TS vs. CS	DE Call of: TS vs. CS	P value of: TS vs. CS	t-statistic of: TS vs. CS	Lower 95% CI of: TS vs. CS	Upper 95% CI of: TS vs. CS
mmu-let-7a	MIMAT0000521	Endogenous1	-2.16	N/A	0.729949	-0.365604	-734.39	158.12
mmu-let-7b	MIMAT0000522	Endogenous1	3.28	N/A	0.0111326	3.93971	1.42	7.56
mmu-let-7c	MIMAT0000523	Endogenous1	2.22	N/A	0.0392555	2.77858	1	4.92
mmu-let-7d	MIMAT0000383	Endogenous1	-3.15	N/A	0.234542	-1.48087	-37.02	3.74
mmu-let-7e	MIMAT0000524	Endogenous1	-2.24	N/A	0.0921095	-2.09831	-6.52	1.3
mmu-let-7f	MIMAT0000525	Endogenous1	-2.7	N/A	0.185496	-1.70744	-17.13	2.36
mmu-let-7g	MIMAT0000121	Endogenous1	1.01	N/A	0.981983	0.0243803	-6.4	6.59
mmu-let-7i	MIMAT0000122	Endogenous1	-1.47	N/A	0.368133	-1.02636	-4.88	2.25
mmu-miR-1	MIMAT0000123	Endogenous1	1.42	N/A	0.703032	0.415309	-10.4	20.99
mmu-miR-100	MIMAT0000655	Endogenous1	-1.26	N/A	0.521497	-0.711325	-3.55	2.23
mmu-miR-101a	MIMAT0000133	Endogenous1	-1.02	N/A	0.978191	-0.0300294	-24.88	23.79
mmu-miR-101b	MIMAT0000616	Endogenous1	-1.18	N/A	0.778829	-0.310704	-12.43	8.85
mmu-miR-103	MIMAT0000546	Endogenous1	-2.68	N/A	0.0175563	-4.64578	-5.27	-1.36
mmu-miR-105	MIMAT0004856	Endogenous1	-3.62	N/A	0.148008	-1.71263	-29.23	2.23
mmu-miR-106a+mmu-miR-17	MIMAT0000385	Endogenous1	1.16	N/A	0.697682	0.420318	-2.71	3.67
mmu-miR-106b	MIMAT0000386	Endogenous1	-1.49	N/A	0.486127	-0.762318	-6.34	2.86
mmu-miR-107	MIMAT0000647	Endogenous1	-2.61	N/A	0.0437566	-2.75243	-6.87	1.01
mmu-miR-10a	MIMAT0000648	Endogenous1	-1.07	N/A	0.761622	-0.321824	-1.93	1.68
mmu-miR-10b	MIMAT0000208	Endogenous1	-1.65	N/A	0.591789	-0.625104	-51.04	18.82
mmu-miR-1186	MIMAT0005836	Endogenous1	-1.98	N/A	0.437747	-0.908872	-50.65	12.88
mmu-miR-1186b	MIMAT0015644	Endogenous1	-2.39	N/A	0.261322	-1.38942	-35.29	6.2
mmu-miR-1187	MIMAT0005837	Endogenous1	-2.39	N/A	0.224348	-1.44265	-16.38	2.86
mmu-miR-1188	MIMAT0005843	Endogenous1	-2.79	N/A	0.155971	-1.77769	-17.57	2.25
mmu-miR-1190	MIMAT0005847	Endogenous1	-4.57	N/A	0.0789524	-2.25525	-29.61	1.42
mmu-miR-1191	MIMAT0005849	Endogenous1	-2.02	N/A	0.57944	-0.641293	-226.89	55.55
mmu-miR-1192	MIMAT0005850	Endogenous1	-1.32	N/A	0.808077	-0.270466	-113.76	64.98
mmu-miR-1193	MIMAT0005851	Endogenous1	-1.97	N/A	0.477588	-0.824613	-67.01	17.33
mmu-miR-1194	MIMAT0005852	Endogenous1	-3.45	N/A	0.0127168	-4.16666	-7.88	-1.51
mmu-miR-1195	MIMAT0005856	Endogenous1	-1.75	N/A	0.486261	-0.785889	-16.69	5.47
mmu-miR-1196	MIMAT0005857	Endogenous1	1.02	N/A	0.982597	0.0232046	-7.46	7.71
mmu-miR-1197	MIMAT0005858	Endogenous1	-3.27	N/A	0.137893	-1.78721	-20.63	1.93
mmu-miR-1198	MIMAT0005859	Endogenous1	1.41	N/A	0.457402	0.819714	-2.27	4.52
mmu-miR-1199	MIMAT0005860	Endogenous1	-1.31	N/A	0.754972	-0.340306	-16.29	9.5
mmu-miR-122	MIMAT0000246	Endogenous1	2.09	N/A	0.0412526	3.07542	-1.03	4.47
mmu-miR-1224	MIMAT0005460	Endogenous1	2.29	N/A	0.224669	1.449	-2.7	14.19
mmu-miR-124	MIMAT0000134	Endogenous1	-1.74	N/A	0.459405	-0.818729	-14.78	4.91
mmu-miR-125a-3p	MIMAT0004528	Endogenous1	-2.72	N/A	0.112338	-1.92435	-11.54	1.56
mmu-miR-125a-5p	MIMAT0000135	Endogenous1	1.17	N/A	0.793206	0.277623	-4.1	5.62
mmu-miR-125b-3p	MIMAT0004669	Endogenous1	-2.66	N/A	0.250668	-1.32692	-20.63	2.91
mmu-miR-125b-5p	MIMAT0000136	Endogenous1	1.17	N/A	0.836242	0.223252	-8.26	11.36
mmu-miR-126-3p	MIMAT0000138	Endogenous1	1.88	N/A	0.00700538	5.28329	1.29	2.75
mmu-miR-126-5p	MIMAT0000137	Endogenous1	2.68	N/A	0.0269849	3.1397	1.12	6.39
mmu-miR-127	MIMAT0000139	Endogenous1	-2.77	N/A	0.132332	-2.07892	-22.74	2.97
mmu-miR-1274a	MIMAT0009445	Endogenous1	-3.72	N/A	0.310352	-1.30306	-283.87	20.54
mmu-miR-128	MIMAT0000140	Endogenous1	-1.25	N/A	0.723117	-0.376665	-6.68	4.24
mmu-miR-129-3p	MIMAT0000544	Endogenous1	-2.37	N/A	0.168561	-1.67845	-9.88	1.76
mmu-miR-129-5p	MIMAT0000209	Endogenous1	-2.53	N/A	0.134438	-1.78498	-10.71	1.67
mmu-miR-1306	MIMAT0009411	Endogenous1	-1.85	N/A	0.100028	-2.02411	-4.3	1.26
mmu-miR-130a	MIMAT0000141	Endogenous1	1.27	N/A	0.61525	0.551907	-3.11	5.02
mmu-miR-130b	MIMAT0000387	Endogenous1	-1.91	N/A	0.463295	-0.80242	-17.75	4.89
mmu-miR-132	MIMAT0000144	Endogenous1	1.66	N/A	0.385556	0.951434	-2.65	7.31
mmu-miR-133a	MIMAT0000145	Endogenous1	-1.22	N/A	0.783976	-0.295171	-10.31	6.94
mmu-miR-133b	MIMAT0000769	Endogenous1	-2.57	N/A	0.14068	-1.74955	-11.49	1.74
mmu-miR-134	MIMAT0000146	Endogenous1	-1.56	N/A	0.671311	-0.476542	-88.59	36.23
mmu-miR-135a	MIMAT0000147	Endogenous1	-2.48	N/A	0.322152	-1.18717	-66.94	10.87
mmu-miR-135b	MIMAT0000612	Endogenous1	-2.05	N/A	0.272742	-1.32103	-11.48	2.74
mmu-miR-136	MIMAT0000148	Endogenous1	-2.03	N/A	0.460676	-0.836383	-30.13	7.3
mmu-miR-137	MIMAT0000149	Endogenous1	-1.92	N/A	0.343869	-1.11913	-12.31	3.33
mmu-miR-138	MIMAT0000150	Endogenous1	-2.04	N/A	0.370292	-1.0138	-19.25	4.61
mmu-miR-139-3p	MIMAT0004662	Endogenous1	-2.14	N/A	0.423425	-0.918344	-29.94	6.53
mmu-miR-139-5p	MIMAT0000656	Endogenous1	1.64	N/A	0.268135	1.28384	-1.78	4.81
mmu-miR-140	MIMAT0000151	Endogenous1	-1.33	N/A	0.601592	-0.562178	-5.46	3.08
mmu-miR-141	MIMAT0000153	Endogenous1	-1.96	N/A	0.551829	-0.662364	-50.01	12.99
mmu-miR-142-3p	MIMAT0000155	Endogenous1	-3.13	N/A	0.00793833	-4.35121	-6.48	-1.51
mmu-miR-142-5p	MIMAT0000154	Endogenous1	-1.73	N/A	0.626072	-0.552365	-124.12	41.44
mmu-miR-143	MIMAT0000247	Endogenous1	1.23	N/A	0.762259	0.324517	-6.19	9.37
mmu-miR-144	MIMAT0000156	Endogenous1	-6.5	N/A	0.0532474	-2.64432	-46.42	1.1
mmu-miR-145	MIMAT0000157	Endogenous1	1.55	N/A	0.234161	1.35252	-1.58	3.78
mmu-miR-146a	MIMAT0000158	Endogenous1	2.34	N/A	0.209946	1.53954	-2.48	13.54
mmu-miR-146b	MIMAT0003475	Endogenous1	-2.17	N/A	0.179925	-1.69993	-9.21	1.96
mmu-miR-147	MIMAT0004857	Endogenous1	-1.45	N/A	0.743792	-0.363272	-121.05	57.36
mmu-miR-148a	MIMAT0000516	Endogenous1	1.59	N/A	0.325264	1.11942	-1.99	5.05
mmu-miR-148b	MIMAT0000580	Endogenous1	1.55	N/A	0.212924	1.4272	-1.51	3.63
mmu-miR-149	MIMAT0000159	Endogenous1	-1.25	N/A	0.82467	-0.245612	-65	41.41
mmu-miR-150	MIMAT0000160	Endogenous1	1.01	N/A	0.961425	0.0521687	-1.94	1.98
mmu-miR-151-3p	MIMAT0000161	Endogenous1	1.28	N/A	0.612998	0.553786	-3.17	5.16
mmu-miR-151-5p	MIMAT0004536	Endogenous1	-1.21	N/A	0.494326	-0.773017	-2.66	1.82
mmu-miR-152	MIMAT0000162	Endogenous1	1.6	N/A	0.409515	0.90045	-2.66	6.78
mmu-miR-153	MIMAT0000163	Endogenous1	-1.68	N/A	0.509544	-0.78191	-29.15	10.33
mmu-miR-154	MIMAT0000164	Endogenous1	-1.7	N/A	0.449062	-0.848515	-12.31	4.28
mmu-miR-155	MIMAT0000165	Endogenous1	1.26	N/A	0.864073	0.181701	-28.49	45.55
mmu-miR-15a	MIMAT0000526	Endogenous1	-2.51	N/A	0.148043	-1.81474	-12.63	2
mmu-miR-15b	MIMAT0000124	Endogenous1	-4.11	N/A	0.0451757	-3.1719	-16.98	1
mmu-miR-16	MIMAT0000527	Endogenous1	1.04	N/A	0.945184	0.0725932	-4.03	4.34
mmu-miR-181a	MIMAT0000210	Endogenous1	-2.41	N/A	0.101228	-2.13587	-8.96	1.54
mmu-miR-181b+mmu-miR-181d	MIMAT0000673	Endogenous1	-2.16	N/A	0.260901	-1.46238	-20.76	4.46
mmu-miR-181c	MIMAT0000674	Endogenous1	-3.58	N/A	0.055765	-2.48124	-14.94	1.16
mmu-miR-182	MIMAT0000211	Endogenous1	-1.2	N/A	0.879448	-0.167017	-118.07	82.66
mmu-miR-183	MIMAT0000212	Endogenous1	1.14	N/A	0.897886	0.137871	-16.92	21.85
mmu-miR-1839-3p	MIMAT0009457	Endogenous1	-2.85	N/A	0.370637	-1.04462	-68.78	8.5
mmu-miR-1839-5p	MIMAT0009456	Endogenous1	1.06	N/A	0.914394	0.116055	-4.85	5.46
mmu-miR-184	MIMAT0000213	Endogenous1	-2.08	N/A	0.274322	-1.29523	-12.67	2.92
mmu-miR-185	MIMAT0000214	Endogenous1	-1.03	N/A	0.94747	-0.0697127	-3.19	3.01
mmu-miR-186	MIMAT0000215	Endogenous1	-2.98	N/A	0.0909152	-2.09019	-12.73	1.43
mmu-miR-187	MIMAT0000216	Endogenous1	-3.26	N/A	0.194115	-1.56355	-36.2	3.4
mmu-miR-188-3p	MIMAT0004541	Endogenous1	-1.29	N/A	0.716772	-0.397827	-10.14	6.06
mmu-miR-188-5p	MIMAT0000217	Endogenous1	-3.06	N/A	0.213075	-1.44347	-26.21	2.81
mmu-miR-1892	MIMAT0007871	Endogenous1	-1.53	N/A	0.104261	-2.06237	-2.71	1.16
mmu-miR-1893	MIMAT0007879	Endogenous1	-2.24	N/A	0.11464	-2.06253	-7.75	1.55
mmu-miR-1894-3p	MIMAT0007878	Endogenous1	-1.57	N/A	0.44994	-0.852445	-8.55	3.45
mmu-miR-1894-5p	MIMAT0007877	Endogenous1	-2.91	N/A	0.114833	-1.90889	-13.77	1.63
mmu-miR-1895	MIMAT0007867	Endogenous1	-2.94	N/A	0.164925	-1.68055	-17.49	2.02
mmu-miR-1896	MIMAT0007873	Endogenous1	-1.55	N/A	0.535828	-0.716476	-21.51	8.96
mmu-miR-1897-3p	MIMAT0007865	Endogenous1	-1.57	N/A	0.659281	-0.508926	-69.25	28.26
mmu-miR-1898	MIMAT0007875	Endogenous1	-1.47	N/A	0.294759	-1.17295	-3.69	1.7
mmu-miR-1899	MIMAT0007869	Endogenous1	-1.62	N/A	0.656879	-0.502362	-103.28	39.16
mmu-miR-18a	MIMAT0000528	Endogenous1	-2.52	N/A	0.341724	-1.05024	-28.84	4.56
mmu-miR-18b	MIMAT0004858	Endogenous1	-6.05	N/A	0.112914	-1.97696	-75.89	2.07
mmu-miR-190	MIMAT0000220	Endogenous1	-2.33	N/A	0.118556	-2.36395	-10.9	2
mmu-miR-1900	MIMAT0007870	Endogenous1	-1.28	N/A	0.616893	-0.557018	-8.52	5.21
mmu-miR-1901	MIMAT0007880	Endogenous1	-1.7	N/A	0.435785	-0.876189	-11.72	4.05
mmu-miR-1902	MIMAT0007863	Endogenous1	-1.94	N/A	0.334807	-1.06759	-10.91	2.89
mmu-miR-1903	MIMAT0007868	Endogenous1	-1.34	N/A	0.59982	-0.59433	-11.45	6.34
mmu-miR-1904	MIMAT0007874	Endogenous1	-2.56	N/A	0.179615	-1.59388	-13.17	2.01
mmu-miR-1905	MIMAT0007866	Endogenous1	-1.5	N/A	0.525224	-0.73662	-15.88	7.08
mmu-miR-1906	MIMAT0007872	Endogenous1	-1.19	N/A	0.663006	-0.472363	-3.9	2.74
mmu-miR-1907	MIMAT0007876	Endogenous1	-1.2	N/A	0.859684	-0.193807	-66.18	46.11
mmu-miR-190b	MIMAT0004852	Endogenous1	1.03	N/A	0.950856	0.0660058	-4.17	4.43
mmu-miR-191	MIMAT0000221	Endogenous1	-1	N/A	0.997916	-0.00276609	-5.58	5.56
mmu-miR-192	MIMAT0000517	Endogenous1	1.12	N/A	0.740804	0.362431	-2.37	2.96
mmu-miR-1927	MIMAT0009390	Endogenous1	1.09	N/A	0.830547	0.231351	-3.02	3.59
mmu-miR-1928	MIMAT0009391	Endogenous1	-2.02	N/A	0.289912	-1.30369	-20.49	5.03
mmu-miR-1929	MIMAT0009392	Endogenous1	-2.25	N/A	0.243468	-1.42044	-13.88	2.74
mmu-miR-193	MIMAT0000223	Endogenous1	-1.33	N/A	0.640986	-0.495998	-6.55	3.71
mmu-miR-1930	MIMAT0009393	Endogenous1	-1.76	N/A	0.547411	-0.66563	-26.5	8.53
mmu-miR-1931	MIMAT0009394	Endogenous1	-2.49	N/A	0.362914	-1.12645	-80.9	13.07
mmu-miR-1932	MIMAT0009395	Endogenous1	-1.79	N/A	0.495228	-0.797297	-41.59	12.97
mmu-miR-1933-3p	MIMAT0009397	Endogenous1	-1.17	N/A	0.845866	-0.215908	-27.03	19.72
mmu-miR-1933-5p	MIMAT0009396	Endogenous1	-1.59	N/A	0.617295	-0.554036	-22.5	8.94
mmu-miR-1934	MIMAT0009398	Endogenous1	-2.67	N/A	0.35671	-1.12008	-116.52	16.32
mmu-miR-1935	MIMAT0009399	Endogenous1	-1.5	N/A	0.626919	-0.541571	-36.62	16.37
mmu-miR-1936	MIMAT0009400	Endogenous1	-2.12	N/A	0.346641	-1.11682	-38.01	8.49
mmu-miR-1937a+mmu-miR-1937b	MIMAT0009401	Endogenous1	2.38	N/A	0.558512	0.641146	-30.95	174.95
mmu-miR-1937c	MIMAT0009429	Endogenous1	1.67	N/A	0.614261	0.550138	-11.5	31.93
mmu-miR-1938	MIMAT0009402	Endogenous1	-2.1	N/A	0.331994	-1.11886	-17.22	3.92
mmu-miR-1939	MIMAT0009403	Endogenous1	-1.74	N/A	0.389355	-0.973674	-10.62	3.51
mmu-miR-193b	MIMAT0004859	Endogenous1	1.25	N/A	0.652024	0.481555	-2.92	4.58
mmu-miR-194	MIMAT0000224	Endogenous1	-2.27	N/A	0.267702	-1.31238	-16.48	3.21
mmu-miR-1940	MIMAT0009404	Endogenous1	-4.4	N/A	0.0118371	-4.03184	-12.19	-1.59
mmu-miR-1941-3p	MIMAT0009406	Endogenous1	-6.52	N/A	0.0426029	-2.96781	-48.72	1.15
mmu-miR-1941-5p	MIMAT0009405	Endogenous1	-1.39	N/A	0.455595	-0.816859	-4.29	2.21
mmu-miR-1942	MIMAT0009407	Endogenous1	1	N/A	0.999101	0.00126449	-76.7	76.9
mmu-miR-1943	MIMAT0009408	Endogenous1	-2.94	N/A	0.215086	-1.46525	-22.65	2.62
mmu-miR-1944	MIMAT0009409	Endogenous1	2.54	N/A	0.224248	1.39334	-2.52	16.18
mmu-miR-1945	MIMAT0009410	Endogenous1	-2.82	N/A	0.157733	-1.74905	-18.52	2.34
mmu-miR-1946a	MIMAT0009412	Endogenous1	-2.48	N/A	0.273369	-1.25815	-18.41	2.99
mmu-miR-1946b	MIMAT0009443	Endogenous1	-2.12	N/A	0.47669	-0.786557	-43.86	9.8
mmu-miR-1947	MIMAT0009413	Endogenous1	-3.23	N/A	0.38759	-1.02653	-436.55	41.97
mmu-miR-1948	MIMAT0009415	Endogenous1	-1.66	N/A	0.604131	-0.580074	-69.9	25.48
mmu-miR-1949	MIMAT0009416	Endogenous1	-1.49	N/A	0.559925	-0.662398	-19.95	8.97
mmu-miR-195	MIMAT0000225	Endogenous1	-1.19	N/A	0.823104	-0.248432	-24.47	17.26
mmu-miR-1950	MIMAT0009417	Endogenous1	-2.53	N/A	0.308524	-1.13764	-24.31	3.8
mmu-miR-1951	MIMAT0009422	Endogenous1	-1.43	N/A	0.419235	-0.881003	-4.39	2.15
mmu-miR-1952	MIMAT0009423	Endogenous1	-1.26	N/A	0.789442	-0.30125	-32.3	20.49
mmu-miR-1953	MIMAT0009424	Endogenous1	-3.2	N/A	0.299023	-1.24224	-62.65	6.14
mmu-miR-1954	MIMAT0009425	Endogenous1	-1.76	N/A	0.458459	-0.806394	-12.41	3.99
mmu-miR-1955	MIMAT0009426	Endogenous1	-1.13	N/A	0.806346	-0.270506	-7.8	6.12
mmu-miR-1956	MIMAT0009428	Endogenous1	-2.71	N/A	0.0603291	-2.52947	-8.12	1.1
mmu-miR-1957	MIMAT0009430	Endogenous1	-1.87	N/A	0.157169	-1.76175	-5.79	1.66
mmu-miR-1958	MIMAT0009431	Endogenous1	-1.43	N/A	0.472016	-0.80001	-5.96	2.91
mmu-miR-1959	MIMAT0009432	Endogenous1	-1.54	N/A	0.58791	-0.617843	-31.26	13.17
mmu-miR-1960	MIMAT0009433	Endogenous1	-1.13	N/A	0.805575	-0.26913	-8.48	6.59
mmu-miR-1961	MIMAT0009434	Endogenous1	-1.02	N/A	0.967961	-0.0436011	-5.05	4.83
mmu-miR-1962	MIMAT0009435	Endogenous1	-3.55	N/A	0.161544	-2.0675	-49.62	3.94
mmu-miR-1963	MIMAT0009436	Endogenous1	-4.3	N/A	0.0163151	-3.56232	-13.38	-1.38
mmu-miR-1964	MIMAT0009437	Endogenous1	-1.09	N/A	0.867783	-0.175271	-4.39	3.69
mmu-miR-1965	MIMAT0009438	Endogenous1	-1.28	N/A	0.709261	-0.413093	-16.29	9.99
mmu-miR-1966	MIMAT0009439	Endogenous1	-1.56	N/A	0.486018	-0.810478	-16.66	6.83
mmu-miR-1967	MIMAT0009440	Endogenous1	-3.33	N/A	0.198009	-1.49361	-31.23	2.81
mmu-miR-1968	MIMAT0009441	Endogenous1	-1.32	N/A	0.612831	-0.58003	-10.32	5.93
mmu-miR-1969	MIMAT0009442	Endogenous1	-2.76	N/A	0.255267	-1.52681	-48.11	6.32
mmu-miR-196a	MIMAT0000518	Endogenous1	-1.82	N/A	0.397045	-0.95925	-13.2	3.99
mmu-miR-196b	MIMAT0001081	Endogenous1	-1.08	N/A	0.878051	-0.165028	-4.84	4.14
mmu-miR-1970	MIMAT0009444	Endogenous1	-1.24	N/A	0.839211	-0.218417	-29.01	18.82
mmu-miR-1971	MIMAT0009446	Endogenous1	1.42	N/A	0.54656	0.646868	-3.14	6.28
mmu-miR-1981	MIMAT0009458	Endogenous1	1.24	N/A	0.429566	0.874991	-1.59	2.43
mmu-miR-1982	MIMAT0009460	Endogenous1	-1.86	N/A	0.30041	-1.29904	-14.55	4.2
mmu-miR-1983	MIMAT0009455	Endogenous1	1.27	N/A	0.700689	0.436494	-8.42	13.61
mmu-miR-199a-3p	MIMAT0000230	Endogenous1	1.83	N/A	0.0854614	2.13985	-1.2	4.03
mmu-miR-199a-5p	MIMAT0000229	Endogenous1	1	N/A	0.997859	0.00284427	-2.6	2.6
mmu-miR-19a	MIMAT0000651	Endogenous1	1.1	N/A	0.831743	0.225411	-3.02	3.68
mmu-miR-19b	MIMAT0000513	Endogenous1	-1.33	N/A	0.561694	-0.62517	-4.81	2.7
mmu-miR-200a	MIMAT0000519	Endogenous1	1.03	N/A	0.961547	0.0511851	-5.41	5.76
mmu-miR-200b	MIMAT0000233	Endogenous1	-2.08	N/A	0.465661	-0.84634	-85.99	19.88
mmu-miR-200c	MIMAT0000657	Endogenous1	-2.18	N/A	0.185675	-1.60452	-10.24	2.15
mmu-miR-201	MIMAT0000234	Endogenous1	-2.42	N/A	0.19217	-1.66513	-13.16	2.24
mmu-miR-202-3p	MIMAT0000235	Endogenous1	-2.59	N/A	0.0996244	-2.2679	-9.88	1.47
mmu-miR-202-5p	MIMAT0004546	Endogenous1	-1.82	N/A	0.531605	-0.713417	-66.87	20.23
mmu-miR-203	MIMAT0000236	Endogenous1	-1.23	N/A	0.693672	-0.4219	-4.66	3.11
mmu-miR-204	MIMAT0000237	Endogenous1	-1.68	N/A	0.519532	-0.692382	-13.58	4.79
mmu-miR-205	MIMAT0000238	Endogenous1	1.09	N/A	0.932534	0.0895017	-14.05	16.75
mmu-miR-206	MIMAT0000239	Endogenous1	1.4	N/A	0.686031	0.444351	-7.88	15.41
mmu-miR-207	MIMAT0000240	Endogenous1	-1.98	N/A	0.149372	-1.85515	-6.41	1.63
mmu-miR-208a	MIMAT0000520	Endogenous1	-1.98	N/A	0.405257	-0.924528	-15.29	3.91
mmu-miR-208b	MIMAT0004939	Endogenous1	-1.75	N/A	0.658172	-0.481661	-72.03	23.4
mmu-miR-20a+mmu-miR-20b	MIMAT0000529	Endogenous1	1.6	N/A	0.285435	1.20082	-1.86	4.77
mmu-miR-21	MIMAT0000530	Endogenous1	2.56	N/A	0.188189	1.57995	-2.04	13.39
mmu-miR-210	MIMAT0000658	Endogenous1	1.44	N/A	0.589015	0.589545	-5.02	10.46
mmu-miR-211	MIMAT0000668	Endogenous1	-2.03	N/A	0.395024	-1.00167	-42.99	10.39
mmu-miR-212	MIMAT0000659	Endogenous1	-1.96	N/A	0.434558	-0.873015	-23.02	5.97
mmu-miR-2132	MIMAT0011208	Endogenous1	-1.84	N/A	0.449269	-0.824642	-14.25	4.22
mmu-miR-2133	MIMAT0011209	Endogenous1	2.77	N/A	0.383629	0.986811	-9.62	73.56
mmu-miR-2134	MIMAT0011210	Endogenous1	1.69	N/A	0.379292	0.984319	-2.61	7.49
mmu-miR-2135	MIMAT0011211	Endogenous1	1.61	N/A	0.624288	0.522111	-7.88	20.52
mmu-miR-2136	MIMAT0011212	Endogenous1	-2.24	N/A	0.33284	-1.16152	-44.83	8.9
mmu-miR-2137	MIMAT0011213	Endogenous1	2.11	N/A	0.457468	0.804845	-6.23	27.72
mmu-miR-2138	MIMAT0011214	Endogenous1	-1.45	N/A	0.597526	-0.563385	-8.95	4.27
mmu-miR-2139	MIMAT0011215	Endogenous1	-2.94	N/A	0.142101	-1.79077	-15.58	1.81
mmu-miR-214	MIMAT0000661	Endogenous1	-2.78	N/A	0.217278	-1.45626	-19.56	2.53
mmu-miR-2140	MIMAT0011216	Endogenous1	-2.98	N/A	0.145226	-1.81042	-20.34	2.29
mmu-miR-2141	MIMAT0011217	Endogenous1	-1.39	N/A	0.74311	-0.346893	-19.98	10.27
mmu-miR-2145	MIMAT0011221	Endogenous1	-2.03	N/A	0.212205	-1.50866	-9.01	2.19
mmu-miR-2146	MIMAT0011222	Endogenous1	-1.74	N/A	0.240991	-1.33585	-5.53	1.82
mmu-miR-216a	MIMAT0000662	Endogenous1	-1.17	N/A	0.787185	-0.284851	-5.61	4.07
mmu-miR-216b	MIMAT0003729	Endogenous1	1.01	N/A	0.990224	0.0129056	-17.11	17.57
mmu-miR-217	MIMAT0000679	Endogenous1	-1.35	N/A	0.748419	-0.344643	-20.89	11.54
mmu-miR-218	MIMAT0000663	Endogenous1	-1.84	N/A	0.392824	-0.938161	-11.16	3.3
mmu-miR-2182	MIMAT0011286	Endogenous1	-1.47	N/A	0.780403	-0.31146	-313.18	144.16
mmu-miR-2183	MIMAT0011287	Endogenous1	-2.37	N/A	0.487708	-0.792903	-255.72	45.54
mmu-miR-219	MIMAT0000664	Endogenous1	-1.42	N/A	0.623308	-0.53678	-11.21	5.58
mmu-miR-22	MIMAT0000531	Endogenous1	1.77	N/A	0.152748	1.7188	-1.42	4.46
mmu-miR-220	MIMAT0004863	Endogenous1	-1.9	N/A	0.157179	-1.87544	-5.61	1.56
mmu-miR-221	MIMAT0000669	Endogenous1	1.62	N/A	0.418115	0.904749	-3.35	8.73
mmu-miR-222	MIMAT0000670	Endogenous1	-1.96	N/A	0.314438	-1.16982	-12.28	3.19
mmu-miR-223	MIMAT0000665	Endogenous1	2.86	N/A	0.0942567	2.07666	-1.42	11.62
mmu-miR-224	MIMAT0000671	Endogenous1	1.23	N/A	0.60524	0.551351	-2.3	3.47
mmu-miR-23a	MIMAT0000532	Endogenous1	2.46	N/A	0.132776	1.976	-1.73	10.44
mmu-miR-23b	MIMAT0000125	Endogenous1	-1.11	N/A	0.726531	-0.380967	-2.66	2.16
mmu-miR-24	MIMAT0000219	Endogenous1	1.39	N/A	0.626841	0.535542	-5.06	9.76
mmu-miR-25	MIMAT0000652	Endogenous1	1.37	N/A	0.56725	0.621367	-2.99	5.63
mmu-miR-26a	MIMAT0000533	Endogenous1	-1.26	N/A	0.751244	-0.342192	-10.58	6.69
mmu-miR-26b	MIMAT0000534	Endogenous1	1.35	N/A	0.209898	1.71291	-1.57	2.87
mmu-miR-27a	MIMAT0000537	Endogenous1	2.32	N/A	0.0509609	3.04022	-1.04	5.6
mmu-miR-27b	MIMAT0000126	Endogenous1	-1.02	N/A	0.965269	-0.0469412	-3.92	3.77
mmu-miR-28	MIMAT0000653	Endogenous1	-1.34	N/A	0.132613	-1.80196	-2.11	1.17
mmu-miR-2861	MIMAT0013803	Endogenous1	-3.78	N/A	0.138955	-1.84394	-27.98	1.96
mmu-miR-290-3p	MIMAT0004572	Endogenous1	-1.84	N/A	0.419754	-0.882655	-12.64	3.72
mmu-miR-290-5p	MIMAT0000366	Endogenous1	-3.48	N/A	0.0441583	-2.69117	-12.63	1.04
mmu-miR-291a-3p	MIMAT0000368	Endogenous1	-2.57	N/A	0.284442	-1.252	-28.16	4.28
mmu-miR-291a-5p	MIMAT0000367	Endogenous1	-2.12	N/A	0.460651	-0.835223	-37.02	8.25
mmu-miR-291b-3p	MIMAT0003190	Endogenous1	-2.4	N/A	0.353369	-1.13063	-67.02	11.65
mmu-miR-291b-5p	MIMAT0003189	Endogenous1	1.03	N/A	0.946748	0.070334	-3.57	3.81
mmu-miR-292-3p	MIMAT0000370	Endogenous1	-2.17	N/A	0.474656	-0.786838	-33.38	7.09
mmu-miR-292-5p	MIMAT0000369	Endogenous1	-1.67	N/A	0.692887	-0.437487	-253.48	91.24
mmu-miR-293	MIMAT0000371	Endogenous1	-1.29	N/A	0.783248	-0.292804	-14.92	8.91
mmu-miR-294	MIMAT0000372	Endogenous1	-1.47	N/A	0.63093	-0.536802	-32.13	14.88
mmu-miR-295	MIMAT0000373	Endogenous1	-1.93	N/A	0.429106	-0.924204	-41.16	11.06
mmu-miR-296-3p	MIMAT0004576	Endogenous1	1.33	N/A	0.351432	1.06385	-1.77	3.13
mmu-miR-296-5p	MIMAT0000374	Endogenous1	-2.12	N/A	0.240263	-1.52345	-17.75	3.94
mmu-miR-297a+mmu-miR-466f+mmu-miR-669b	MIMAT0000375	Endogenous1	-2.75	N/A	0.298199	-1.2579	-87.83	11.59
mmu-miR-297b-3p	MIMAT0004827	Endogenous1	-4.12	N/A	0.122805	-1.98463	-40.01	2.35
mmu-miR-297b-5p	MIMAT0003480	Endogenous1	-2.22	N/A	0.370833	-1.10049	-49.75	10.13
mmu-miR-297c	MIMAT0004865	Endogenous1	-1.89	N/A	0.564741	-0.655738	-125.38	34.93
mmu-miR-298	MIMAT0000376	Endogenous1	-1.09	N/A	0.897247	-0.137477	-5.87	4.97
mmu-miR-299	MIMAT0004577	Endogenous1	-2.61	N/A	0.395326	-0.931511	-45.8	6.7
mmu-miR-29a	MIMAT0000535	Endogenous1	1.4	N/A	0.363586	1.00304	-1.82	3.58
mmu-miR-29b	MIMAT0000127	Endogenous1	-2.57	N/A	0.253553	-1.36231	-23.28	3.53
mmu-miR-29c	MIMAT0000536	Endogenous1	1.31	N/A	0.473081	0.802193	-2.25	3.87
mmu-miR-300	MIMAT0000378	Endogenous1	-3.78	N/A	0.105893	-2.33661	-43.74	3.06
mmu-miR-301a	MIMAT0000379	Endogenous1	-1.76	N/A	0.426052	-0.868364	-10.67	3.45
mmu-miR-301b	MIMAT0004186	Endogenous1	-1.01	N/A	0.982992	-0.0227779	-2.91	2.86
mmu-miR-302a	MIMAT0000380	Endogenous1	-1.25	N/A	0.683569	-0.435511	-5.22	3.33
mmu-miR-302b	MIMAT0003374	Endogenous1	-1.92	N/A	0.348788	-1.04352	-10.83	2.95
mmu-miR-302c	MIMAT0003376	Endogenous1	-2.08	N/A	0.257637	-1.31539	-9.75	2.25
mmu-miR-302d	MIMAT0003377	Endogenous1	-3.08	N/A	0.300124	-1.26056	-143.6	15.12
mmu-miR-3072	MIMAT0014853	Endogenous1	1.06	N/A	0.940255	0.0803798	-11	12.46
mmu-miR-3099	MIMAT0014816	Endogenous1	-1.67	N/A	0.393958	-1.01332	-14.81	5.3
mmu-miR-30a	MIMAT0000128	Endogenous1	1.3	N/A	0.416544	0.929146	-1.88	3.17
mmu-miR-30b	MIMAT0000130	Endogenous1	-1.77	N/A	0.356262	-1.0366	-8.1	2.6
mmu-miR-30c	MIMAT0000514	Endogenous1	-1.35	N/A	0.580063	-0.599073	-5.35	2.95
mmu-miR-30d	MIMAT0000515	Endogenous1	1.21	N/A	0.634442	0.526768	-2.62	3.85
mmu-miR-30e	MIMAT0000248	Endogenous1	-1.52	N/A	0.15127	-1.70507	-2.98	1.3
mmu-miR-31	MIMAT0000538	Endogenous1	-1.84	N/A	0.2781	-1.27209	-8.53	2.51
mmu-miR-32	MIMAT0000654	Endogenous1	-4.07	N/A	0.0704845	-2.55795	-23.35	1.41
mmu-miR-320	MIMAT0000666	Endogenous1	-3	N/A	0.182205	-1.56169	-21.19	2.35
mmu-miR-322	MIMAT0000548	Endogenous1	-1.46	N/A	0.271008	-1.26396	-3.36	1.57
mmu-miR-323-3p	MIMAT0000551	Endogenous1	-1.85	N/A	0.286061	-1.19429	-7.73	2.26
mmu-miR-323-5p	MIMAT0004638	Endogenous1	-2.42	N/A	0.184665	-1.545	-11.79	2.02
mmu-miR-324-3p	MIMAT0000556	Endogenous1	-2	N/A	0.487979	-0.797103	-84.43	21.1
mmu-miR-324-5p	MIMAT0000555	Endogenous1	-1.23	N/A	0.774635	-0.313662	-22.06	14.49
mmu-miR-325	MIMAT0004640	Endogenous1	-2.49	N/A	0.155805	-1.68437	-11.17	1.81
mmu-miR-326	MIMAT0000559	Endogenous1	1.69	N/A	0.522062	0.700126	-4.71	13.39
mmu-miR-327	MIMAT0004867	Endogenous1	-2.44	N/A	0.354247	-1.06698	-35.06	5.88
mmu-miR-328	MIMAT0000565	Endogenous1	-1.07	N/A	0.904064	-0.127108	-4.75	4.15
mmu-miR-329	MIMAT0000567	Endogenous1	-1.34	N/A	0.675276	-0.448735	-8.02	4.5
mmu-miR-33	MIMAT0000667	Endogenous1	1.03	N/A	0.932388	0.0925836	-3.23	3.4
mmu-miR-330	MIMAT0004642	Endogenous1	-2.92	N/A	0.120164	-1.95055	-13.41	1.57
mmu-miR-331-3p	MIMAT0000571	Endogenous1	-2.3	N/A	0.0675107	-2.32657	-6.24	1.18
mmu-miR-331-5p	MIMAT0004643	Endogenous1	-3.06	N/A	0.255503	-1.44554	-85.63	9.13
mmu-miR-335-3p	MIMAT0004704	Endogenous1	-2.42	N/A	0.188309	-1.53911	-11.95	2.04
mmu-miR-335-5p	MIMAT0000766	Endogenous1	-1.04	N/A	0.944787	-0.0753429	-9.82	9.07
mmu-miR-337-3p	MIMAT0000578	Endogenous1	-4.19	N/A	0.0342922	-2.91135	-16.45	-1.07
mmu-miR-337-5p	MIMAT0004644	Endogenous1	-1.1	N/A	0.821923	-0.237209	-3.52	2.89
mmu-miR-338-3p	MIMAT0000582	Endogenous1	-1.44	N/A	0.452237	-0.816072	-5	2.41
mmu-miR-338-5p	MIMAT0004647	Endogenous1	-2.78	N/A	0.305141	-1.20945	-41.03	5.3
mmu-miR-339-3p	MIMAT0004649	Endogenous1	-1.83	N/A	0.372295	-0.979987	-10.14	3.03
mmu-miR-339-5p	MIMAT0000584	Endogenous1	-2.57	N/A	0.41551	-0.919493	-67.66	10.23
mmu-miR-340-3p	MIMAT0000586	Endogenous1	-1.41	N/A	0.70515	-0.429724	-44.22	22.22
mmu-miR-340-5p	MIMAT0004651	Endogenous1	1.06	N/A	0.827275	0.232156	-1.93	2.17
mmu-miR-341	MIMAT0000588	Endogenous1	-1.53	N/A	0.703992	-0.425253	-115.41	49.12
mmu-miR-342-3p	MIMAT0000590	Endogenous1	2.66	N/A	0.194764	1.65588	-2.47	17.45
mmu-miR-342-5p	MIMAT0004653	Endogenous1	-2.79	N/A	0.201392	-1.65235	-40.31	5.18
mmu-miR-343	MIMAT0004868	Endogenous1	1.46	N/A	0.65644	0.507008	-17.15	36.64
mmu-miR-344	MIMAT0000593	Endogenous1	-1.35	N/A	0.719102	-0.383706	-11.77	6.47
mmu-miR-345-3p	MIMAT0004656	Endogenous1	-1.89	N/A	0.495494	-0.762397	-27.12	7.57
mmu-miR-345-5p	MIMAT0000595	Endogenous1	-3.63	N/A	0.0798184	-2.23485	-18.03	1.37
mmu-miR-346	MIMAT0000597	Endogenous1	-2.6	N/A	0.0726419	-2.44105	-9.04	1.34
mmu-miR-3470a+mmu-miR-3470b	MIMAT0015640	Endogenous1	-4.76	N/A	0.0524271	-3.06692	-24.04	1.06
mmu-miR-3471	MIMAT0015642	Endogenous1	-2.81	N/A	0.0541744	-2.66317	-8.23	1.04
mmu-miR-3472	MIMAT0015643	Endogenous1	-3.4	N/A	0.116731	-2.03902	-22.95	1.99
mmu-miR-3473	MIMAT0015645	Endogenous1	-3.11	N/A	0.0436491	-2.68395	-10.04	1.04
mmu-miR-3474	MIMAT0015646	Endogenous1	-2.82	N/A	0.223349	-1.42947	-21.21	2.66
mmu-miR-3475	MIMAT0015219	Endogenous1	-3.07	N/A	0.257508	-1.30327	-33.36	3.55
mmu-miR-34a	MIMAT0000542	Endogenous1	-2.3	N/A	0.162757	-1.63739	-9.45	1.79
mmu-miR-34b-3p	MIMAT0004581	Endogenous1	-2.44	N/A	0.360364	-1.0695	-34.55	5.81
mmu-miR-34b-5p	MIMAT0000382	Endogenous1	-2.24	N/A	0.20879	-1.4988	-12.4	2.47
mmu-miR-34c	MIMAT0000381	Endogenous1	-2.21	N/A	0.302934	-1.32947	-28.79	5.89
mmu-miR-350	MIMAT0000605	Endogenous1	-1.23	N/A	0.726946	-0.383266	-6.83	4.52
mmu-miR-351	MIMAT0000609	Endogenous1	-1.76	N/A	0.635784	-0.539909	-158.15	51.13
mmu-miR-361	MIMAT0000704	Endogenous1	2.19	N/A	0.170312	1.6261	-1.74	8.34
mmu-miR-362-3p	MIMAT0004684	Endogenous1	-1.06	N/A	0.905774	-0.125017	-3.63	3.25
mmu-miR-362-5p	MIMAT0000706	Endogenous1	-1.47	N/A	0.621197	-0.543407	-14.22	6.55
mmu-miR-363	MIMAT0000708	Endogenous1	-1.64	N/A	0.442389	-0.9403	-15.59	5.82
mmu-miR-365	MIMAT0000711	Endogenous1	1.33	N/A	0.577065	0.596106	-2.82	4.96
mmu-miR-367	MIMAT0003181	Endogenous1	-4.06	N/A	0.114212	-2.02208	-36.85	2.23
mmu-miR-369-3p	MIMAT0003186	Endogenous1	-2.25	N/A	0.247588	-1.33913	-12.07	2.39
mmu-miR-369-5p	MIMAT0003185	Endogenous1	-1.74	N/A	0.158225	-1.69266	-4.29	1.42
mmu-miR-370	MIMAT0001095	Endogenous1	-3.1	N/A	0.106723	-1.96649	-15.3	1.59
mmu-miR-374	MIMAT0003727	Endogenous1	-2.33	N/A	0.10104	-2.14569	-8.16	1.5
mmu-miR-375	MIMAT0000739	Endogenous1	1.21	N/A	0.888875	0.147418	-31.08	45.7
mmu-miR-376a	MIMAT0000740	Endogenous1	-2.17	N/A	0.555015	-0.67972	-289.71	61.69
mmu-miR-376b	MIMAT0001092	Endogenous1	-2.23	N/A	0.240343	-1.34623	-11.59	2.34
mmu-miR-376c	MIMAT0003183	Endogenous1	-1.07	N/A	0.901677	-0.131632	-5.05	4.44
mmu-miR-377	MIMAT0000741	Endogenous1	-2.26	N/A	0.301937	-1.1872	-20.05	3.93
mmu-miR-378	MIMAT0003151	Endogenous1	1.25	N/A	0.576127	0.611967	-2.57	4.03
mmu-miR-379	MIMAT0000743	Endogenous1	-1.84	N/A	0.506957	-0.772463	-55.18	16.28
mmu-miR-380-3p	MIMAT0000745	Endogenous1	-2.27	N/A	0.484521	-0.840651	-150.93	29.28
mmu-miR-380-5p	MIMAT0000744	Endogenous1	-2.7	N/A	0.229687	-1.39908	-19.42	2.66
mmu-miR-381	MIMAT0000746	Endogenous1	-2.01	N/A	0.346743	-1.03905	-13.07	3.22
mmu-miR-382	MIMAT0000747	Endogenous1	1.35	N/A	0.707687	0.397524	-5.98	10.87
mmu-miR-383	MIMAT0000748	Endogenous1	-2.9	N/A	0.175513	-1.88535	-32.96	3.92
mmu-miR-384-3p	MIMAT0001076	Endogenous1	-2.89	N/A	0.261246	-1.30738	-38.41	4.59
mmu-miR-384-5p	MIMAT0004745	Endogenous1	-2.43	N/A	0.438366	-0.933778	-144.73	24.55
mmu-miR-409-3p	MIMAT0001090	Endogenous1	-1.42	N/A	0.651907	-0.479795	-10.61	5.29
mmu-miR-409-5p	MIMAT0004746	Endogenous1	-3.31	N/A	0.230695	-1.3762	-37.16	3.38
mmu-miR-410	MIMAT0001091	Endogenous1	-2.02	N/A	0.454123	-0.859648	-67.23	16.55
mmu-miR-411	MIMAT0004747	Endogenous1	-1.51	N/A	0.47509	-0.81999	-12.97	5.71
mmu-miR-412	MIMAT0001094	Endogenous1	-2.78	N/A	0.132546	-1.82807	-13.15	1.7
mmu-miR-421	MIMAT0004869	Endogenous1	-2.76	N/A	0.201753	-1.52171	-17.63	2.31
mmu-miR-423-3p	MIMAT0003454	Endogenous1	-1.74	N/A	0.0843496	-2.2228	-3.49	1.15
mmu-miR-423-5p	MIMAT0004825	Endogenous1	1.73	N/A	0.503803	0.72483	-4.75	14.27
mmu-miR-425	MIMAT0004750	Endogenous1	-1.39	N/A	0.362421	-1.01847	-3.38	1.76
mmu-miR-429	MIMAT0001537	Endogenous1	-1.47	N/A	0.571921	-0.605624	-8.56	3.97
mmu-miR-431	MIMAT0001418	Endogenous1	-2.07	N/A	0.119463	-2.20393	-8.58	2
mmu-miR-432	MIMAT0012771	Endogenous1	-3.13	N/A	0.0375669	-2.87166	-9.41	-1.04
mmu-miR-433	MIMAT0001420	Endogenous1	-2.43	N/A	0.156541	-1.66933	-10.61	1.8
mmu-miR-434-3p	MIMAT0001422	Endogenous1	-2.12	N/A	0.311669	-1.13471	-13.42	2.97
mmu-miR-434-5p	MIMAT0001421	Endogenous1	-2.4	N/A	0.276906	-1.42047	-34.1	5.91
mmu-miR-448	MIMAT0001533	Endogenous1	-2.82	N/A	0.239505	-1.35271	-23.63	2.98
mmu-miR-449a	MIMAT0001542	Endogenous1	-2.04	N/A	0.346022	-1.04441	-13.66	3.27
mmu-miR-449b	MIMAT0005447	Endogenous1	-1.4	N/A	0.632024	-0.538971	-20.48	10.46
mmu-miR-449c	MIMAT0003460	Endogenous1	-1.54	N/A	0.423123	-0.876907	-6.06	2.55
mmu-miR-450a-3p	MIMAT0004789	Endogenous1	-1.42	N/A	0.693871	-0.422728	-14.37	7.1
mmu-miR-450a-5p	MIMAT0001546	Endogenous1	1.16	N/A	0.789909	0.285807	-4.65	6.31
mmu-miR-450b-3p	MIMAT0003512	Endogenous1	-3.73	N/A	0.291788	-1.2687	-100.92	7.27
mmu-miR-450b-5p	MIMAT0003511	Endogenous1	-1.61	N/A	0.470084	-0.781124	-8.83	3.39
mmu-miR-451	MIMAT0001632	Endogenous1	-1.45	N/A	0.535214	-0.667775	-6.89	3.26
mmu-miR-452	MIMAT0001637	Endogenous1	-1.59	N/A	0.191561	-1.56956	-3.61	1.43
mmu-miR-453	MIMAT0004870	Endogenous1	-1.59	N/A	0.551163	-0.655915	-14.89	5.92
mmu-miR-455	MIMAT0003742	Endogenous1	-4.26	N/A	0.0513786	-4.07855	-19.66	1.08
mmu-miR-463	MIMAT0004758	Endogenous1	-2.87	N/A	0.148742	-2.11411	-24.5	2.98
mmu-miR-464	MIMAT0002105	Endogenous1	-2.47	N/A	0.230956	-1.42485	-18.71	3.06
mmu-miR-465a-3p	MIMAT0004217	Endogenous1	-2.34	N/A	0.105868	-2.04632	-7.4	1.35
mmu-miR-465a-5p	MIMAT0002106	Endogenous1	-2.38	N/A	0.280004	-1.31347	-19.33	3.43
mmu-miR-465b-5p	MIMAT0004871	Endogenous1	-1.49	N/A	0.683893	-0.448562	-25.52	11.46
mmu-miR-465c-5p	MIMAT0004873	Endogenous1	-2.05	N/A	0.465396	-0.831255	-31.65	7.57
mmu-miR-466a-3p+mmu-miR-466b-3-3p	MIMAT0002107	Endogenous1	-1.18	N/A	0.758396	-0.341448	-10.02	7.14
mmu-miR-466a-5p+mmu-miR-466e-5p	MIMAT0004759	Endogenous1	-1.7	N/A	0.620595	-0.561043	-99.69	34.48
mmu-miR-466c-5p	MIMAT0004877	Endogenous1	-2.5	N/A	0.203212	-1.64954	-27.17	4.36
mmu-miR-466d-3p	MIMAT0004931	Endogenous1	-1.56	N/A	0.507513	-0.719208	-8.72	3.58
mmu-miR-466d-5p	MIMAT0004930	Endogenous1	-4.9	N/A	0.0429995	-2.75505	-24.31	1.01
mmu-miR-466f-5p	MIMAT0004881	Endogenous1	-1.96	N/A	0.423945	-0.892686	-21.64	5.63
mmu-miR-466g	MIMAT0004883	Endogenous1	-2.42	N/A	0.424712	-0.938767	-139.88	23.83
mmu-miR-466h	MIMAT0004884	Endogenous1	-1.5	N/A	0.573827	-0.620372	-11.8	5.27
mmu-miR-466i	MIMAT0005834	Endogenous1	-2.77	N/A	0.262458	-1.45293	-56.84	7.39
mmu-miR-466j	MIMAT0005848	Endogenous1	-2.14	N/A	0.281069	-1.23175	-11.8	2.59
mmu-miR-466k	MIMAT0005845	Endogenous1	-1.76	N/A	0.536335	-0.671011	-18.34	5.91
mmu-miR-466l	MIMAT0005830	Endogenous1	-2.12	N/A	0.078874	-2.36898	-5.84	1.3
mmu-miR-467a	MIMAT0003409	Endogenous1	-2.07	N/A	0.278755	-1.21777	-10.95	2.54
mmu-miR-467b	MIMAT0005448	Endogenous1	-2.38	N/A	0.489443	-0.813334	-235.47	41.47
mmu-miR-467c	MIMAT0004885	Endogenous1	-4.59	N/A	0.205631	-1.46481	-82.41	3.91
mmu-miR-467d	MIMAT0004886	Endogenous1	-2	N/A	0.593914	-0.618997	-252.32	62.77
mmu-miR-467e	MIMAT0005293	Endogenous1	-1.65	N/A	0.521928	-0.720788	-15.25	5.57
mmu-miR-467f	MIMAT0005846	Endogenous1	-2.73	N/A	0.188581	-1.67054	-18.48	2.48
mmu-miR-467g	MIMAT0005854	Endogenous1	-2.03	N/A	0.278492	-1.28756	-11.69	2.84
mmu-miR-467h+mmu-miR-669d+mmu-miR-669l	MIMAT0005855	Endogenous1	-2.74	N/A	0.107114	-1.96127	-11.41	1.52
mmu-miR-468	MIMAT0002109	Endogenous1	-3.25	N/A	0.0535019	-2.61407	-11.4	1.08
mmu-miR-469	MIMAT0002110	Endogenous1	1.57	N/A	0.532531	0.677422	-4.08	10.1
mmu-miR-470	MIMAT0002111	Endogenous1	-2.25	N/A	0.292787	-1.17852	-15.25	3.01
mmu-miR-471	MIMAT0002112	Endogenous1	-3.43	N/A	0.299752	-1.25117	-239.09	20.27
mmu-miR-483	MIMAT0004782	Endogenous1	-1.67	N/A	0.269638	-1.2428	-5.3	1.89
mmu-miR-484	MIMAT0003127	Endogenous1	-2.47	N/A	0.284891	-1.20442	-19.82	3.25
mmu-miR-485	MIMAT0003128	Endogenous1	-1.74	N/A	0.433001	-0.85224	-10.62	3.5
mmu-miR-486	MIMAT0003130	Endogenous1	-1.15	N/A	0.844445	-0.207613	-7.54	5.69
mmu-miR-487b	MIMAT0003184	Endogenous1	-2.41	N/A	0.386145	-1.02641	-95.67	16.51
mmu-miR-488	MIMAT0003450	Endogenous1	-3.77	N/A	0.143203	-1.84153	-37.45	2.63
mmu-miR-489	MIMAT0003112	Endogenous1	-2.34	N/A	0.361138	-1.04465	-31.39	5.71
mmu-miR-490	MIMAT0003780	Endogenous1	-2.02	N/A	0.34296	-1.12361	-14.68	3.61
mmu-miR-491	MIMAT0003486	Endogenous1	-4.49	N/A	0.0404182	-3.20969	-19.88	-1.01
mmu-miR-493	MIMAT0004888	Endogenous1	-3.05	N/A	0.248346	-1.30627	-32.62	3.51
mmu-miR-494	MIMAT0003182	Endogenous1	-2.31	N/A	0.39395	-1.03853	-73.35	13.8
mmu-miR-495	MIMAT0003456	Endogenous1	-1.21	N/A	0.54364	-0.655862	-2.69	1.84
mmu-miR-496	MIMAT0003738	Endogenous1	-1.02	N/A	0.974121	-0.0341546	-4.52	4.36
mmu-miR-497	MIMAT0003453	Endogenous1	-1.62	N/A	0.343897	-1.04549	-5.86	2.23
mmu-miR-499	MIMAT0003482	Endogenous1	-1.06	N/A	0.945276	-0.072361	-8.35	7.5
mmu-miR-500	MIMAT0003507	Endogenous1	-2.07	N/A	0.431894	-0.89421	-27.44	6.42
mmu-miR-501-3p	MIMAT0003509	Endogenous1	-1.75	N/A	0.389183	-0.943116	-9.15	2.98
mmu-miR-501-5p	MIMAT0003508	Endogenous1	-2.53	N/A	0.222601	-1.45575	-19.29	3.01
mmu-miR-503	MIMAT0003188	Endogenous1	-1.54	N/A	0.605762	-0.595609	-35.24	14.82
mmu-miR-504	MIMAT0004889	Endogenous1	-2.92	N/A	0.29318	-1.32479	-94.31	11.09
mmu-miR-505	MIMAT0003513	Endogenous1	-4.65	N/A	0.065583	-2.43298	-26.89	1.24
mmu-miR-509-3p	MIMAT0004891	Endogenous1	-2.41	N/A	0.430651	-0.932482	-138.19	23.88
mmu-miR-509-5p	MIMAT0004890	Endogenous1	-4.1	N/A	0.0456101	-2.67445	-17.75	1.06
mmu-miR-511	MIMAT0004940	Endogenous1	-1.52	N/A	0.715725	-0.401509	-136.12	58.84
mmu-miR-532-3p	MIMAT0004781	Endogenous1	-2.05	N/A	0.404777	-0.91172	-18.25	4.34
mmu-miR-532-5p	MIMAT0002889	Endogenous1	1.55	N/A	0.32436	1.09278	-1.97	4.76
mmu-miR-539	MIMAT0003169	Endogenous1	-2.98	N/A	0.257064	-1.39616	-86.28	9.71
mmu-miR-540-3p	MIMAT0003167	Endogenous1	1.18	N/A	0.646237	0.488499	-2.15	2.99
mmu-miR-540-5p	MIMAT0004786	Endogenous1	-2.44	N/A	0.356571	-1.04623	-37.03	6.2
mmu-miR-541	MIMAT0003170	Endogenous1	-2.33	N/A	0.130784	-1.84868	-8.32	1.53
mmu-miR-542-3p	MIMAT0003172	Endogenous1	-1.59	N/A	0.481302	-0.774756	-8.39	3.32
mmu-miR-542-5p	MIMAT0003171	Endogenous1	-1.88	N/A	0.210722	-1.55847	-6.79	1.93
mmu-miR-543	MIMAT0003168	Endogenous1	-2.62	N/A	0.30711	-1.16096	-26.34	3.83
mmu-miR-544	MIMAT0004941	Endogenous1	-2.11	N/A	0.468223	-0.837074	-99.13	22.18
mmu-miR-546	MIMAT0003166	Endogenous1	-1.85	N/A	0.590636	-0.620161	-134.24	39.06
mmu-miR-547	MIMAT0003173	Endogenous1	-1.94	N/A	0.486323	-0.795329	-70.18	18.63
mmu-miR-551b	MIMAT0003890	Endogenous1	-1.92	N/A	0.265669	-1.27324	-7.97	2.16
mmu-miR-568	MIMAT0004892	Endogenous1	-1.91	N/A	0.499376	-0.785286	-65.23	17.96
mmu-miR-574-3p	MIMAT0004894	Endogenous1	1.5	N/A	0.529399	0.677242	-3.55	8.03
mmu-miR-574-5p	MIMAT0004893	Endogenous1	-1.84	N/A	0.444296	-0.842362	-13.68	4.05
mmu-miR-582-3p	MIMAT0005292	Endogenous1	-1.81	N/A	0.260041	-1.29213	-6.5	1.98
mmu-miR-582-5p	MIMAT0005291	Endogenous1	-2.17	N/A	0.432145	-0.947148	-73.63	15.61
mmu-miR-590-3p	MIMAT0004896	Endogenous1	-1.29	N/A	0.714248	-0.397768	-9.82	5.91
mmu-miR-590-5p	MIMAT0004895	Endogenous1	-2.92	N/A	0.16782	-1.61585	-18.48	2.16
mmu-miR-592	MIMAT0003730	Endogenous1	-1.09	N/A	0.936504	-0.0856182	-27.83	23.38
mmu-miR-599	MIMAT0012772	Endogenous1	-2.02	N/A	0.423128	-0.892701	-24.79	6.07
mmu-miR-615-3p	MIMAT0003783	Endogenous1	-1.95	N/A	0.431183	-0.886557	-21.22	5.6
mmu-miR-615-5p	MIMAT0004837	Endogenous1	-1.31	N/A	0.666801	-0.463804	-6.72	3.9
mmu-miR-652	MIMAT0003711	Endogenous1	-2.1	N/A	0.185217	-1.81778	-12.25	2.77
mmu-miR-653	MIMAT0004943	Endogenous1	-3.07	N/A	0.302007	-1.23284	-55.75	5.9
mmu-miR-654-3p	MIMAT0004898	Endogenous1	-3.44	N/A	0.0201394	-3.45767	-9.26	-1.28
mmu-miR-654-5p	MIMAT0004897	Endogenous1	-2.29	N/A	0.419633	-0.953309	-97.41	18.5
mmu-miR-664	MIMAT0012774	Endogenous1	-1.6	N/A	0.600683	-0.583822	-50.3	19.72
mmu-miR-665	MIMAT0003733	Endogenous1	-1.62	N/A	0.11033	-1.96933	-3.2	1.22
mmu-miR-666-3p	MIMAT0004823	Endogenous1	-2.17	N/A	0.0807911	-2.21396	-5.74	1.22
mmu-miR-666-5p	MIMAT0003737	Endogenous1	-1.58	N/A	0.49801	-0.731911	-8.83	3.56
mmu-miR-667	MIMAT0003734	Endogenous1	-1.27	N/A	0.553816	-0.634397	-3.69	2.27
mmu-miR-668	MIMAT0003732	Endogenous1	-2.98	N/A	0.242461	-1.32859	-29.07	3.28
mmu-miR-669a	MIMAT0003477	Endogenous1	-1.68	N/A	0.435946	-0.881546	-10.81	3.85
mmu-miR-669e	MIMAT0005853	Endogenous1	-3.23	N/A	0.187675	-1.61577	-32.55	3.12
mmu-miR-669f	MIMAT0005839	Endogenous1	-1.21	N/A	0.807874	-0.260739	-12.91	8.76
mmu-miR-669g	MIMAT0005832	Endogenous1	-2.61	N/A	0.0838562	-2.15543	-9.02	1.32
mmu-miR-669h-5p	MIMAT0005841	Endogenous1	-1.57	N/A	0.660775	-0.497379	-79.57	32.13
mmu-miR-669i	MIMAT0005840	Endogenous1	-2.91	N/A	0.21464	-1.4365	-22.86	2.71
mmu-miR-669j	MIMAT0005838	Endogenous1	-2.95	N/A	0.184484	-1.63977	-24.17	2.77
mmu-miR-669m	MIMAT0009419	Endogenous1	-1.34	N/A	0.680613	-0.461201	-20.92	11.61
mmu-miR-669o	MIMAT0009421	Endogenous1	-1.84	N/A	0.393983	-0.974659	-13.32	3.96
mmu-miR-670	MIMAT0003736	Endogenous1	-2.76	N/A	0.161298	-1.75686	-17.41	2.28
mmu-miR-671-3p	MIMAT0004821	Endogenous1	-3.1	N/A	0.101901	-2.74527	-18.26	1.9
mmu-miR-671-5p	MIMAT0003731	Endogenous1	-4.06	N/A	0.118403	-1.99779	-37.92	2.3
mmu-miR-672	MIMAT0003735	Endogenous1	-2.37	N/A	0.141472	-1.83359	-10.63	1.89
mmu-miR-673-3p	MIMAT0004824	Endogenous1	-2.65	N/A	0.248652	-1.46816	-45.81	6.54
mmu-miR-673-5p	MIMAT0003739	Endogenous1	-1.65	N/A	0.690282	-0.448204	-208.23	76.05
mmu-miR-674	MIMAT0003740	Endogenous1	-1.97	N/A	0.28079	-1.23144	-9.04	2.34
mmu-miR-675-3p	MIMAT0003726	Endogenous1	-2.04	N/A	0.246062	-1.37073	-10.6	2.56
mmu-miR-675-5p	MIMAT0003725	Endogenous1	-2.7	N/A	0.184158	-1.77493	-29.93	4.11
mmu-miR-676	MIMAT0003782	Endogenous1	-1.04	N/A	0.855672	-0.196576	-2.01	1.85
mmu-miR-677	MIMAT0003451	Endogenous1	-1.33	N/A	0.742598	-0.350013	-13.02	7.33
mmu-miR-678	MIMAT0003452	Endogenous1	-2	N/A	0.437229	-0.849431	-19.21	4.81
mmu-miR-679	MIMAT0003455	Endogenous1	-2	N/A	0.0819476	-2.2288	-4.74	1.19
mmu-miR-680	MIMAT0003457	Endogenous1	-1.92	N/A	0.232234	-1.5092	-12.28	3.34
mmu-miR-681	MIMAT0003458	Endogenous1	1.36	N/A	0.807537	0.271042	-92.1	169.2
mmu-miR-682	MIMAT0003459	Endogenous1	-2.1	N/A	0.293655	-1.17569	-12.11	2.75
mmu-miR-683	MIMAT0003461	Endogenous1	-3.8	N/A	0.0171671	-3.51084	-10.91	-1.32
mmu-miR-684	MIMAT0003462	Endogenous1	-2.06	N/A	0.184738	-1.55304	-7.47	1.77
mmu-miR-686	MIMAT0003464	Endogenous1	-2.01	N/A	0.438751	-0.854235	-19.28	4.79
mmu-miR-687	MIMAT0003466	Endogenous1	-3.58	N/A	0.176476	-1.86817	-67.68	5.27
mmu-miR-688	MIMAT0003467	Endogenous1	-2.79	N/A	0.138975	-1.77287	-13.96	1.79
mmu-miR-689	MIMAT0003468	Endogenous1	-4.68	N/A	0.191285	-1.5814	-104.46	4.77
mmu-miR-690	MIMAT0003469	Endogenous1	-1.37	N/A	0.64674	-0.48737	-8.15	4.36
mmu-miR-691	MIMAT0003470	Endogenous1	1.07	N/A	0.943116	0.0775396	-31.5	35.75
mmu-miR-692	MIMAT0003471	Endogenous1	-1.66	N/A	0.432258	-0.909781	-18.22	6.62
mmu-miR-693-3p	MIMAT0004189	Endogenous1	-2.05	N/A	0.395031	-1.02795	-41.39	9.85
mmu-miR-693-5p	MIMAT0003472	Endogenous1	-1.13	N/A	0.871916	-0.174637	-9.72	7.68
mmu-miR-694	MIMAT0003474	Endogenous1	-2.65	N/A	0.147488	-1.90801	-13.44	1.92
mmu-miR-695	MIMAT0003481	Endogenous1	-2.51	N/A	0.294835	-1.18356	-21.84	3.46
mmu-miR-696	MIMAT0003483	Endogenous1	-2.53	N/A	0.444085	-0.862751	-76.99	12.07
mmu-miR-697	MIMAT0003487	Endogenous1	-2.02	N/A	0.492992	-0.80636	-86.42	21.15
mmu-miR-698	MIMAT0003488	Endogenous1	-1.11	N/A	0.903379	-0.132495	-37.2	29.97
mmu-miR-700	MIMAT0003490	Endogenous1	-2	N/A	0.391291	-0.968076	-19.53	4.88
mmu-miR-701	MIMAT0003491	Endogenous1	-4.24	N/A	0.0939839	-2.30088	-31.22	1.74
mmu-miR-702	MIMAT0003492	Endogenous1	-1.12	N/A	0.932359	-0.0941318	-188.53	150.64
mmu-miR-703	MIMAT0003493	Endogenous1	-3.4	N/A	0.203071	-1.70115	-74.75	6.48
mmu-miR-704	MIMAT0003494	Endogenous1	-2.57	N/A	0.394459	-0.990302	-53.06	8.06
mmu-miR-706	MIMAT0003496	Endogenous1	-1.49	N/A	0.695775	-0.433664	-75.69	34.27
mmu-miR-707	MIMAT0003497	Endogenous1	-1.8	N/A	0.402787	-0.979147	-23.52	7.29
mmu-miR-708	MIMAT0004828	Endogenous1	-2.94	N/A	0.130215	-1.86404	-14.62	1.69
mmu-miR-709	MIMAT0003499	Endogenous1	1.01	N/A	0.979171	0.0274745	-4.21	4.33
mmu-miR-710	MIMAT0003500	Endogenous1	-2.31	N/A	0.244458	-1.39519	-15.68	2.93
mmu-miR-711	MIMAT0003501	Endogenous1	-1.07	N/A	0.916196	-0.115239	-13.19	11.53
mmu-miR-712	MIMAT0003502	Endogenous1	-1.82	N/A	0.511462	-0.724197	-25.48	7.67
mmu-miR-713	MIMAT0003504	Endogenous1	-2.15	N/A	0.442312	-0.872733	-35.19	7.6
mmu-miR-714	MIMAT0003505	Endogenous1	-2.33	N/A	0.151961	-1.77669	-10.59	1.95
mmu-miR-715	MIMAT0003506	Endogenous1	-1.46	N/A	0.689982	-0.444061	-57.07	26.78
mmu-miR-717	MIMAT0003510	Endogenous1	-2.46	N/A	0.238307	-1.3915	-19.21	3.18
mmu-miR-718	MIMAT0003514	Endogenous1	-1.31	N/A	0.734928	-0.363862	-14.09	8.19
mmu-miR-719	MIMAT0003465	Endogenous1	-1.94	N/A	0.371874	-1.05419	-29.11	7.72
mmu-miR-720	MIMAT0003484	Endogenous1	1.03	N/A	0.979895	0.0264954	-31.54	33.71
mmu-miR-741	MIMAT0004236	Endogenous1	-2.96	N/A	0.2046	-1.50559	-21.95	2.5
mmu-miR-742	MIMAT0004237	Endogenous1	-2.11	N/A	0.236107	-1.40738	-11.41	2.56
mmu-miR-743a	MIMAT0004238	Endogenous1	-2.08	N/A	0.425945	-0.900647	-27.77	6.41
mmu-miR-743b-3p	MIMAT0004840	Endogenous1	-1.64	N/A	0.665869	-0.48536	-128.59	48.04
mmu-miR-743b-5p	MIMAT0004839	Endogenous1	-2.46	N/A	0.328959	-1.12661	-31.04	5.15
mmu-miR-744	MIMAT0004187	Endogenous1	1.3	N/A	0.412802	0.944438	-1.86	3.13
mmu-miR-758	MIMAT0003889	Endogenous1	-1.92	N/A	0.474467	-0.822347	-58.67	15.88
mmu-miR-759	MIMAT0003897	Endogenous1	-2.23	N/A	0.234608	-1.36056	-11.43	2.3
mmu-miR-760	MIMAT0003898	Endogenous1	-3.79	N/A	0.0339661	-2.99616	-13.05	-1.1
mmu-miR-761	MIMAT0003893	Endogenous1	-2.25	N/A	0.199514	-1.5725	-11.67	2.3
mmu-miR-762	MIMAT0003892	Endogenous1	1.17	N/A	0.822532	0.236358	-5.53	7.61
mmu-miR-763	MIMAT0003896	Endogenous1	-1.82	N/A	0.596915	-0.575989	-50.14	15.1
mmu-miR-764-3p	MIMAT0003895	Endogenous1	-1.62	N/A	0.214387	-1.42167	-4.13	1.58
mmu-miR-764-5p	MIMAT0003894	Endogenous1	-2.37	N/A	0.222648	-1.47236	-15.21	2.72
mmu-miR-767	MIMAT0012773	Endogenous1	-2.87	N/A	0.175846	-2.03867	-26.62	3.23
mmu-miR-770-3p	MIMAT0003891	Endogenous1	-2.6	N/A	0.250721	-1.41525	-22.3	3.3
mmu-miR-770-5p	MIMAT0004822	Endogenous1	-3.31	N/A	0.183086	-1.85108	-53.44	4.88
mmu-miR-7a	MIMAT0000677	Endogenous1	-1.17	N/A	0.72898	-0.369767	-3.69	2.71
mmu-miR-7b	MIMAT0000678	Endogenous1	-2.75	N/A	0.173839	-1.61563	-15.6	2.07
mmu-miR-802	MIMAT0004188	Endogenous1	1.03	N/A	0.955392	0.0588055	-4.3	4.58
mmu-miR-804	MIMAT0004210	Endogenous1	-3.78	N/A	0.136596	-2.13925	-54.9	3.84
mmu-miR-871	MIMAT0004841	Endogenous1	-3.22	N/A	0.235437	-1.40955	-44.93	4.35
mmu-miR-872	MIMAT0004934	Endogenous1	-1.36	N/A	0.5166	-0.730274	-5.28	2.84
mmu-miR-873	MIMAT0004936	Endogenous1	-3.73	N/A	0.0387633	-2.89867	-13.15	-1.06
mmu-miR-874	MIMAT0004853	Endogenous1	1.02	N/A	0.977552	0.0298066	-8.4	8.79
mmu-miR-875-3p	MIMAT0004938	Endogenous1	-1.17	N/A	0.86715	-0.185816	-45.92	33.45
mmu-miR-875-5p	MIMAT0004937	Endogenous1	-4.52	N/A	0.192479	-1.66549	-80.47	3.95
mmu-miR-876-3p	MIMAT0004855	Endogenous1	-1.76	N/A	0.26639	-1.40957	-9.85	3.18
mmu-miR-876-5p	MIMAT0004854	Endogenous1	-2.55	N/A	0.316518	-1.1482	-34.13	5.25
mmu-miR-877	MIMAT0004861	Endogenous1	-2.07	N/A	0.194281	-1.53347	-7.72	1.8
mmu-miR-878-3p	MIMAT0004933	Endogenous1	-1.71	N/A	0.553614	-0.684889	-48.75	16.77
mmu-miR-878-5p	MIMAT0004932	Endogenous1	-1.67	N/A	0.509939	-0.752928	-31.2	11.2
mmu-miR-879	MIMAT0004842	Endogenous1	-1.47	N/A	0.559938	-0.642752	-9.77	4.54
mmu-miR-880	MIMAT0004844	Endogenous1	-1.74	N/A	0.600478	-0.582163	-36.04	11.89
mmu-miR-881	MIMAT0004846	Endogenous1	-2.18	N/A	0.271419	-1.2687	-12.02	2.53
mmu-miR-882	MIMAT0004847	Endogenous1	-2.1	N/A	0.0576927	-2.47612	-4.83	1.09
mmu-miR-883a-3p	MIMAT0004849	Endogenous1	-2.15	N/A	0.292249	-1.29642	-27.45	5.92
mmu-miR-883a-5p	MIMAT0004848	Endogenous1	-3.35	N/A	0.179434	-1.57187	-28.41	2.53
mmu-miR-883b-3p	MIMAT0004851	Endogenous1	-2.01	N/A	0.421071	-0.951364	-47.29	11.7
mmu-miR-883b-5p	MIMAT0004850	Endogenous1	-2.11	N/A	0.268011	-1.26059	-10.91	2.45
mmu-miR-9	MIMAT0000142	Endogenous1	-2.01	N/A	0.406786	-0.958894	-20.33	5.04
mmu-miR-92a	MIMAT0000539	Endogenous1	-1.56	N/A	0.613376	-0.540315	-15.1	6.24
mmu-miR-92b	MIMAT0004899	Endogenous1	-1.81	N/A	0.572023	-0.627008	-37.37	11.35
mmu-miR-93	MIMAT0000540	Endogenous1	-1.19	N/A	0.722611	-0.380459	-4.21	2.97
mmu-miR-96	MIMAT0000541	Endogenous1	-2.97	N/A	0.0794805	-2.70539	-16.82	1.9
mmu-miR-98	MIMAT0000545	Endogenous1	-1.25	N/A	0.468681	-0.785794	-2.79	1.77
mmu-miR-99a	MIMAT0000131	Endogenous1	-1.64	N/A	0.448134	-0.842035	-10.72	3.97
mmu-miR-99b	MIMAT0000132	Endogenous1	-1.35	N/A	0.436726	-0.912216	-5.6	3.07
